# Supplementary material for: Eplerenone ethanol solvate
Source: Acta Crystallogr Sect E Struct Rep Online. 2008 Apr 10;64(Pt 5):o829. doi: 10.1107/S1600536808009240 (PMC2961083; doi:10.1107/S1600536808009240)
Supplement: Supplementary file 1 [file e-64-0o829-sup1.cif]

##############################################################################
###                                                                        ###
###        Electronic paper (Acta Crystallographica Section E)             ###
###                                                                        ###
##############################################################################
#                                                                            #
# This CIF contains the data in a paper accepted for publication in Acta     #
# Crystallographica Section E. It conforms to the requirements of Notes      #
# for Authors for Section E, and has been peer reviewed under the auspices   #
# of the IUCr Commission on Journals.                                        #
#                                                                            #
# Full details of the Crystallographic Information File format               #
# are given in the paper "The Crystallographic Information File (CIF):       #
# a New Standard Archive File for Crystallography" by S. R. Hall, F. H.      #
# Allen and I. D. Brown [Acta Cryst. (1991), A47, 655-685].                  #
#                                                                            #
# The current version of the core CIF dictionary is obtainable from          #
# ftp://ftp.iucr.org/pub/cif_core.dic. The current version number is 2.4.    #
#                                                                            #
# Software is freely available for graphical display of the structure(s) in  #
# this CIF.  For information consult the CIF home page http://www.iucr.org/  #
# cif/home.html                                                              #
#                                                                            #
# This file may be used for bona fide research purposes within the           #
# scientific community so long as proper attribution is given to the journal # 
# article from which it was obtained.                                        #
#                                                                            #
##############################################################################
                                             
data_I
_audit_creation_method     SHELXL-97
_chemical_name_systematic
;
7\a-(methoxycarbonyl)-3-oxo-9\a,11-epoxy-17\a-pregn-4-ene-21,17-carbolactone
ethanol solvate
;
_chemical_name_common     'Eplerenone ethanol solvate'
_chemical_formula_moiety     'C24 H30 O6, C2 H6 O'
_chemical_formula_sum     'C26 H36 O7'
_chemical_formula_iupac     'C24 H30 O6, C2 H6 O'
_chemical_formula_weight     460.55
_chemical_melting_point     ?
_symmetry_cell_setting     orthorhombic
_symmetry_space_group_name_H-M     'P 21 21 21'
_symmetry_space_group_name_Hall     'P 2ac 2ab'
loop_
    _symmetry_equiv_pos_as_xyz
    'x, y, z'
    '-x+1/2, -y, z+1/2'
    'x+1/2, -y+1/2, -z'
    '-x, y+1/2, -z+1/2'
_cell_length_a     8.3236(5)
_cell_length_b     12.8306(9)
_cell_length_c     23.3173(13)
_cell_angle_alpha     90.00
_cell_angle_beta     90.00
_cell_angle_gamma     90.00
_cell_volume     2490.2(3)
_cell_formula_units_Z     4
_cell_measurement_reflns_used     4788
_cell_measurement_theta_min     3.2
_cell_measurement_theta_max     25.2
_cell_measurement_temperature     295(2)
_exptl_crystal_description     prism
_exptl_crystal_colour     colorless
_exptl_crystal_size_max     0.20
_exptl_crystal_size_mid     0.16
_exptl_crystal_size_min     0.14
_exptl_crystal_density_diffrn     1.228
_exptl_crystal_density_meas     ?
_exptl_crystal_density_method     'not measured'
_exptl_crystal_F_000     992
_exptl_absorpt_coefficient_mu     0.088
_exptl_absorpt_correction_type     none
_exptl_absorpt_process_details     ?
_exptl_absorpt_correction_T_min     ?
_exptl_absorpt_correction_T_max     ?
_exptl_special_details
;
;
_diffrn_ambient_temperature     295(2)
_diffrn_radiation_type     MoK\a
_diffrn_radiation_wavelength     0.71073
_diffrn_radiation_source     'fine-focus sealed tube'
_diffrn_radiation_monochromator     graphite
_diffrn_measurement_device_type     'Rigaku R-AXIS RAPID IP'
_diffrn_measurement_method     \w
_diffrn_detector_area_resol_mean     ?
_diffrn_reflns_number     19548
_diffrn_reflns_av_R_equivalents     0.0535
_diffrn_reflns_av_sigmaI/netI     0.0275
_diffrn_reflns_theta_min     3.01
_diffrn_reflns_theta_max     25.20
_diffrn_reflns_theta_full     25.20
_diffrn_measured_fraction_theta_max     0.998
_diffrn_measured_fraction_theta_full     0.998
_diffrn_reflns_limit_h_min     -9
_diffrn_reflns_limit_h_max     8
_diffrn_reflns_limit_k_min     -15
_diffrn_reflns_limit_k_max     15
_diffrn_reflns_limit_l_min     -27
_diffrn_reflns_limit_l_max     27
_diffrn_standards_number     0
_diffrn_standards_interval_count     0
_diffrn_standards_interval_time     0
_diffrn_standards_decay_%     ?
_refine_special_details
;
Refinement of <i>F</i>^2^ against ALL reflections. The weighted <i>R</i>-factor
<i>wR</i> and goodness of fit <i>S</i> are based on <i>F</i>^2^, conventional
<i>R</i>-factors <i>R</i> are based on <i>F</i>, with <i>F</i> set to zero for
negative <i>F</i>^2^. The threshold expression of <i>F</i>^2^ >
\s(<i>F</i>^2^) is used only for calculating <i>R</i>-factors(gt) <i>etc</i>.
and is not relevant to the choice of reflections for refinement.
<i>R</i>-factors based on <i>F</i>^2^ are statistically about twice as large
as those based on <i>F</i>, and <i>R</i>- factors based on ALL data will be
even larger.
;
_reflns_number_total     2559
_reflns_number_gt     1955
_reflns_threshold_expression     I>2\s(I)
_refine_ls_structure_factor_coef     Fsqd
_refine_ls_matrix_type     full
_refine_ls_R_factor_all     0.0730
_refine_ls_R_factor_gt     0.0556
_refine_ls_wR_factor_gt     0.1421
_refine_ls_wR_factor_ref     0.1514
_refine_ls_goodness_of_fit_ref     1.052
_refine_ls_restrained_S_all     1.051
_refine_ls_number_reflns     2559
_refine_ls_number_parameters     293
_refine_ls_number_restraints     6
_refine_ls_hydrogen_treatment     constr
_refine_ls_weighting_scheme     calc
_refine_ls_weighting_details
         'calc w=1/[\s^2^(Fo^2^)+(0.0933P)^2^+0.2684P] where P=(Fo^2^+2Fc^2^)/3'
_atom_sites_solution_hydrogens     geom
_atom_sites_solution_primary     direct
_atom_sites_solution_secondary     difmap
_refine_ls_shift/su_max     0.002
_refine_ls_shift/su_mean     0.000
_refine_diff_density_max     0.297
_refine_diff_density_min     -0.185
_refine_ls_extinction_method     none
_refine_ls_extinction_coef     ?
loop_
    _atom_type_symbol
    _atom_type_description
    _atom_type_scat_dispersion_real
    _atom_type_scat_dispersion_imag
    _atom_type_scat_source
    'C' 'C' 0.0033 0.0000
                         'International Tables Vol C Tables 4.2.6.8 and 6.1.1.4'
    'H' 'H' 0.0000 0.0000
                         'International Tables Vol C Tables 4.2.6.8 and 6.1.1.4'
    'O' 'O' 0.0106 0.0000
                         'International Tables Vol C Tables 4.2.6.8 and 6.1.1.4'
_computing_data_collection     'PROCESS-AUTO (Rigaku, 1998)'
_computing_cell_refinement     'PROCESS-AUTO (Rigaku, 1998)'
_computing_data_reduction     'CrystalStructure (Rigaku/MSC, 2002)'
_computing_structure_solution     'SIR92 (Altomare <i>et al.</i>,  1993)'
_computing_structure_refinement     'SHELXL97 (Sheldrick, 2008)'
_computing_molecular_graphics     'ORTEP-3 for Windows (Farrugia, 1997)'
_computing_publication_material     'WinGX (Farrugia, 1999)'
loop_
    _atom_site_type_symbol
    _atom_site_label
    _atom_site_fract_x
    _atom_site_fract_y
    _atom_site_fract_z
    _atom_site_U_iso_or_equiv
    _atom_site_adp_type
    _atom_site_calc_flag
    _atom_site_refinement_flags
    _atom_site_occupancy
    _atom_site_disorder_assembly
    _atom_site_disorder_group
    O O1 -0.0903(5) 0.5823(4) 0.10016(17) 0.1137(15) Uani d . 1 . .
    O O2 0.1457(3) 0.82438(19) 0.29175(10) 0.0474(6) Uani d . 1 . .
    O O3 0.4884(4) 0.8328(2) 0.49749(10) 0.0644(8) Uani d . 1 . .
    O O4 0.3946(5) 0.8951(3) 0.57892(12) 0.0842(10) Uani d . 1 . .
    O O5 0.4856(5) 0.9197(3) 0.22555(13) 0.0866(11) Uani d . 1 . .
    O O6 0.3136(4) 0.8354(2) 0.17081(12) 0.0691(8) Uani d . 1 . .
    C C1 -0.0244(6) 0.5948(4) 0.1464(2) 0.0742(13) Uani d . 1 . .
    C C2 0.1457(6) 0.6130(3) 0.15092(19) 0.0642(11) Uani d . 1 . .
    H H2 0.2062 0.6122 0.1174 0.077 Uiso calc R 1 . .
    C C3 0.2222(5) 0.6310(3) 0.20064(16) 0.0476(9) Uani d . 1 . .
    C C4 0.1357(4) 0.6367(3) 0.25779(16) 0.0481(9) Uani d . 1 . .
    C C5 -0.0438(4) 0.6600(4) 0.2471(2) 0.0653(11) Uani d . 1 . .
    H H5A -0.1024 0.6499 0.2826 0.078 Uiso calc R 1 . .
    H H5B -0.0552 0.7326 0.2361 0.078 Uiso calc R 1 . .
    C C6 -0.1187(6) 0.5921(4) 0.2008(2) 0.0759(13) Uani d . 1 . .
    H H6A -0.1249 0.5208 0.2145 0.091 Uiso calc R 1 . .
    H H6B -0.2272 0.6160 0.1933 0.091 Uiso calc R 1 . .
    C C7 0.4024(4) 0.6423(3) 0.20023(16) 0.0515(9) Uani d . 1 . .
    H H7A 0.4385 0.6512 0.1610 0.062 Uiso calc R 1 . .
    H H7B 0.4502 0.5787 0.2149 0.062 Uiso calc R 1 . .
    C C8 0.4618(4) 0.7341(3) 0.23596(14) 0.0465(9) Uani d . 1 . .
    H H8 0.5790 0.7285 0.2383 0.056 Uiso calc R 1 . .
    C C9 0.3961(4) 0.7217(3) 0.29729(14) 0.0432(8) Uani d . 1 . .
    H H9 0.4299 0.6526 0.3105 0.052 Uiso calc R 1 . .
    C C10 0.2131(4) 0.7204(3) 0.29597(15) 0.0438(8) Uani d . 1 . .
    C C11 0.1258(4) 0.7665(3) 0.34520(16) 0.0467(9) Uani d . 1 . .
    H H11 0.0178 0.7384 0.3516 0.056 Uiso calc R 1 . .
    C C12 0.2055(4) 0.8119(3) 0.39783(15) 0.0508(9) Uani d . 1 . .
    H H12A 0.1525 0.7852 0.4318 0.061 Uiso calc R 1 . .
    H H12B 0.1925 0.8871 0.3975 0.061 Uiso calc R 1 . .
    C C13 0.3852(5) 0.7856(3) 0.40082(14) 0.0474(9) Uani d . 1 . .
    C C14 0.4600(4) 0.7996(3) 0.34071(14) 0.0451(9) Uani d . 1 . .
    H H14 0.4309 0.8694 0.3271 0.054 Uiso calc R 1 . .
    C C15 0.6431(5) 0.7989(4) 0.35129(17) 0.0646(12) Uani d . 1 . .
    H H15A 0.6865 0.7293 0.3463 0.078 Uiso calc R 1 . .
    H H15B 0.6972 0.8458 0.3250 0.078 Uiso calc R 1 . .
    C C16 0.6647(5) 0.8359(5) 0.41383(17) 0.0721(13) Uani d . 1 . .
    H H16A 0.7153 0.7820 0.4368 0.086 Uiso calc R 1 . .
    H H16B 0.7307 0.8981 0.4153 0.086 Uiso calc R 1 . .
    C C17 0.4943(5) 0.8590(3) 0.43599(14) 0.0534(10) Uani d . 1 . .
    C C18 0.4499(5) 0.9740(3) 0.43479(17) 0.0578(10) Uani d . 1 . .
    H H18A 0.3843 0.9900 0.4015 0.069 Uiso calc R 1 . .
    H H18B 0.5455 1.0173 0.4339 0.069 Uiso calc R 1 . .
    C C19 0.3553(7) 0.9913(4) 0.49035(16) 0.0727(13) Uani d . 1 . .
    H H19A 0.3789 1.0590 0.5069 0.087 Uiso calc R 1 . .
    H H19B 0.2406 0.9858 0.4837 0.087 Uiso calc R 1 . .
    C C20 0.4135(6) 0.9058(3) 0.52799(16) 0.0629(11) Uani d . 1 . .
    C C21 0.1522(6) 0.5303(3) 0.28953(19) 0.0659(11) Uani d . 1 . .
    H H21A 0.2639 0.5144 0.2949 0.099 Uiso calc R 1 . .
    H H21B 0.1027 0.4765 0.2671 0.099 Uiso calc R 1 . .
    H H21C 0.1002 0.5346 0.3262 0.099 Uiso calc R 1 . .
    C C22 0.4032(6) 0.6722(3) 0.42265(17) 0.0648(11) Uani d . 1 . .
    H H22A 0.3698 0.6684 0.4620 0.097 Uiso calc R 1 . .
    H H22B 0.5135 0.6511 0.4196 0.097 Uiso calc R 1 . .
    H H22C 0.3374 0.6268 0.3999 0.097 Uiso calc R 1 . .
    C C23 0.4237(5) 0.8399(3) 0.21110(15) 0.0503(9) Uani d . 1 . .
    C C24 0.2627(8) 0.9320(4) 0.1450(2) 0.0944(18) Uani d . 1 . .
    H H24A 0.2670 0.9867 0.1731 0.142 Uiso calc R 1 . .
    H H24B 0.1546 0.9249 0.1312 0.142 Uiso calc R 1 . .
    H H24C 0.3326 0.9489 0.1136 0.142 Uiso calc R 1 . .
    O O8 0.547(6) 0.823(3) 0.0144(17) 0.431(13) Uiso d PD 0.50 A 1
    H H8A 0.5024 0.8527 -0.0201 0.646 Uiso d PR 0.50 A 1
    C C81 0.715(6) 0.815(6) 0.021(2) 0.431(13) Uiso d PD 0.50 A 1
    H H81A 0.7682 0.8468 -0.0114 0.517 Uiso calc PR 0.50 A 1
    H H81B 0.7455 0.7423 0.0227 0.517 Uiso calc PR 0.50 A 1
    C C82 0.769(7) 0.868(5) 0.075(2) 0.431(13) Uiso d PD 0.50 A 1
    H H82A 0.8188 0.8181 0.1000 0.646 Uiso calc PR 0.50 A 1
    H H82B 0.6778 0.8983 0.0940 0.646 Uiso calc PR 0.50 A 1
    H H82C 0.8447 0.9219 0.0657 0.646 Uiso calc PR 0.50 A 1
    O O9 0.632(5) 0.917(4) 0.0182(15) 0.431(13) Uiso d PD 0.50 B 2
    H H9A 0.5650 0.9195 -0.0163 0.646 Uiso d PR 0.50 B 2
    C C91 0.625(7) 0.824(4) 0.050(3) 0.431(13) Uiso d PD 0.50 B 2
    H H91A 0.6519 0.7660 0.0249 0.517 Uiso calc PR 0.50 B 2
    H H91B 0.5155 0.8136 0.0632 0.517 Uiso calc PR 0.50 B 2
    C C92 0.735(7) 0.825(5) 0.100(2) 0.431(13) Uiso d PD 0.50 B 2
    H H92A 0.7614 0.7541 0.1100 0.646 Uiso calc PR 0.50 B 2
    H H92B 0.6839 0.8584 0.1315 0.646 Uiso calc PR 0.50 B 2
    H H92C 0.8316 0.8614 0.0898 0.646 Uiso calc PR 0.50 B 2
loop_
    _atom_site_aniso_label
    _atom_site_aniso_U_11
    _atom_site_aniso_U_22
    _atom_site_aniso_U_33
    _atom_site_aniso_U_12
    _atom_site_aniso_U_13
    _atom_site_aniso_U_23
    O1 0.100(3) 0.143(4) 0.098(3) -0.039(3) -0.033(2) -0.015(3)
    O2 0.0473(14) 0.0399(13) 0.0551(13) 0.0060(11) 0.0018(12) 0.0004(11)
    O3 0.091(2) 0.0635(17) 0.0388(13) 0.0233(17) -0.0092(14) -0.0007(13)
    O4 0.127(3) 0.079(2) 0.0468(16) 0.021(2) 0.0019(18) 0.0003(15)
    O5 0.114(3) 0.072(2) 0.0730(19) -0.039(2) -0.005(2) 0.0047(17)
    O6 0.087(2) 0.0521(17) 0.0681(16) -0.0022(17) -0.0233(16) 0.0092(14)
    C1 0.070(3) 0.068(3) 0.084(3) -0.016(2) -0.015(3) -0.018(3)
    C2 0.070(3) 0.062(3) 0.061(2) -0.006(2) -0.003(2) -0.011(2)
    C3 0.053(2) 0.0314(18) 0.058(2) 0.0005(16) 0.0028(19) -0.0040(16)
    C4 0.0421(18) 0.041(2) 0.062(2) 0.0008(16) 0.0030(18) -0.0031(16)
    C5 0.045(2) 0.060(3) 0.091(3) -0.001(2) -0.001(2) -0.023(2)
    C6 0.053(2) 0.063(3) 0.112(4) -0.009(2) -0.008(3) -0.023(3)
    C7 0.052(2) 0.054(2) 0.0484(19) 0.0091(18) 0.0050(18) -0.0047(18)
    C8 0.0345(18) 0.061(2) 0.0443(19) 0.0012(17) 0.0017(16) -0.0036(17)
    C9 0.0380(17) 0.047(2) 0.0443(17) 0.0067(15) 0.0050(16) 0.0000(16)
    C10 0.0453(18) 0.0397(19) 0.0464(18) 0.0024(16) 0.0052(17) 0.0026(16)
    C11 0.0408(19) 0.042(2) 0.057(2) 0.0010(16) 0.0100(17) 0.0014(17)
    C12 0.054(2) 0.052(2) 0.0461(18) 0.0068(19) 0.0109(18) -0.0004(17)
    C13 0.052(2) 0.052(2) 0.0380(17) 0.0077(17) 0.0021(17) -0.0009(16)
    C14 0.0380(18) 0.058(2) 0.0397(17) 0.0012(17) 0.0022(15) 0.0004(16)
    C15 0.045(2) 0.095(4) 0.054(2) 0.007(2) -0.0038(19) -0.012(2)
    C16 0.053(2) 0.103(4) 0.060(2) 0.017(3) -0.010(2) -0.016(3)
    C17 0.063(2) 0.060(2) 0.0365(17) 0.008(2) -0.0021(17) 0.0003(17)
    C18 0.066(3) 0.056(2) 0.051(2) -0.001(2) -0.0043(19) 0.0061(19)
    C19 0.105(4) 0.061(3) 0.052(2) 0.016(3) -0.004(2) 0.000(2)
    C20 0.086(3) 0.059(3) 0.043(2) 0.010(2) -0.005(2) -0.0002(19)
    C21 0.071(3) 0.048(2) 0.079(3) -0.001(2) 0.014(2) 0.005(2)
    C22 0.088(3) 0.056(2) 0.051(2) 0.017(2) 0.004(2) 0.0080(19)
    C23 0.053(2) 0.055(2) 0.0424(18) -0.0129(19) 0.0082(17) -0.0015(17)
    C24 0.122(5) 0.071(3) 0.090(3) 0.020(3) -0.018(3) 0.018(3)
_geom_special_details
;
All e.s.d.'s (except the e.s.d. in the dihedral angle between two l.s. planes)
are estimated using the full covariance matrix. The cell e.s.d.'s are taken
into account individually in the estimation of e.s.d.'s in distances, angles
and torsion angles; correlations between e.s.d.'s in cell parameters are only
used when they are defined by crystal symmetry. An approximate (isotropic)
treatment of cell e.s.d.'s is used for estimating e.s.d.'s involving l.s.
planes.
;
loop_
    _geom_bond_atom_site_label_1
    _geom_bond_atom_site_label_2
    _geom_bond_site_symmetry_2
    _geom_bond_distance
    _geom_bond_publ_flag
    O1 C1 . 1.221(6) ?
    O2 C10 . 1.451(4) ?
    O2 C11 . 1.460(4) ?
    O3 C20 . 1.331(5) ?
    O3 C17 . 1.474(4) ?
    O4 C20 . 1.206(5) ?
    O5 C23 . 1.195(5) ?
    O6 C23 . 1.314(5) ?
    O6 C24 . 1.441(5) ?
    C1 C2 . 1.438(7) ?
    C1 C6 . 1.492(7) ?
    C2 C3 . 1.343(6) ?
    C2 H2 . 0.9300 ?
    C3 C7 . 1.508(5) ?
    C3 C4 . 1.516(5) ?
    C4 C10 . 1.536(5) ?
    C4 C5 . 1.544(5) ?
    C4 C21 . 1.559(5) ?
    C5 C6 . 1.520(6) ?
    C5 H5A . 0.9700 ?
    C5 H5B . 0.9700 ?
    C6 H6A . 0.9700 ?
    C6 H6B . 0.9700 ?
    C7 C8 . 1.525(5) ?
    C7 H7A . 0.9700 ?
    C7 H7B . 0.9700 ?
    C8 C23 . 1.510(5) ?
    C8 C9 . 1.539(5) ?
    C8 H8 . 0.9800 ?
    C9 C14 . 1.519(5) ?
    C9 C10 . 1.523(5) ?
    C9 H9 . 0.9800 ?
    C10 C11 . 1.482(5) ?
    C11 C12 . 1.512(5) ?
    C11 H11 . 0.9800 ?
    C12 C13 . 1.535(5) ?
    C12 H12A . 0.9700 ?
    C12 H12B . 0.9700 ?
    C13 C14 . 1.544(5) ?
    C13 C17 . 1.545(6) ?
    C13 C22 . 1.548(6) ?
    C14 C15 . 1.545(5) ?
    C14 H14 . 0.9800 ?
    C15 C16 . 1.544(6) ?
    C15 H15A . 0.9700 ?
    C15 H15B . 0.9700 ?
    C16 C17 . 1.538(6) ?
    C16 H16A . 0.9700 ?
    C16 H16B . 0.9700 ?
    C17 C18 . 1.522(6) ?
    C18 C19 . 1.532(6) ?
    C18 H18A . 0.9700 ?
    C18 H18B . 0.9700 ?
    C19 C20 . 1.486(6) ?
    C19 H19A . 0.9700 ?
    C19 H19B . 0.9700 ?
    C21 H21A . 0.9600 ?
    C21 H21B . 0.9600 ?
    C21 H21C . 0.9600 ?
    C22 H22A . 0.9600 ?
    C22 H22B . 0.9600 ?
    C22 H22C . 0.9600 ?
    C24 H24A . 0.9600 ?
    C24 H24B . 0.9600 ?
    C24 H24C . 0.9600 ?
    O8 C81 . 1.409(11) ?
    O8 H8A . 0.9668 ?
    C81 C82 . 1.494(11) ?
    C81 H81A . 0.9700 ?
    C81 H81B . 0.9700 ?
    C82 H82A . 0.9600 ?
    C82 H82B . 0.9600 ?
    C82 H82C . 0.9600 ?
    O9 C91 . 1.403(11) ?
    O9 H9A . 0.9804 ?
    C91 C92 . 1.483(11) ?
    C91 H91A . 0.9700 ?
    C91 H91B . 0.9700 ?
    C92 H92A . 0.9600 ?
    C92 H92B . 0.9600 ?
    C92 H92C . 0.9600 ?
loop_
    _geom_angle_atom_site_label_1
    _geom_angle_atom_site_label_2
    _geom_angle_atom_site_label_3
    _geom_angle_site_symmetry_1
    _geom_angle_site_symmetry_3
    _geom_angle
    _geom_angle_publ_flag
    C10 O2 C11 . . 61.2(2) ?
    C20 O3 C17 . . 112.0(3) ?
    C23 O6 C24 . . 117.8(4) ?
    O1 C1 C2 . . 121.9(5) ?
    O1 C1 C6 . . 120.8(4) ?
    C2 C1 C6 . . 117.3(4) ?
    C3 C2 C1 . . 123.9(4) ?
    C3 C2 H2 . . 118.1 ?
    C1 C2 H2 . . 118.1 ?
    C2 C3 C7 . . 118.9(4) ?
    C2 C3 C4 . . 122.8(3) ?
    C7 C3 C4 . . 118.3(3) ?
    C3 C4 C10 . . 110.1(3) ?
    C3 C4 C5 . . 109.1(3) ?
    C10 C4 C5 . . 111.4(3) ?
    C3 C4 C21 . . 109.4(3) ?
    C10 C4 C21 . . 107.4(3) ?
    C5 C4 C21 . . 109.4(3) ?
    C6 C5 C4 . . 113.6(3) ?
    C6 C5 H5A . . 108.8 ?
    C4 C5 H5A . . 108.8 ?
    C6 C5 H5B . . 108.8 ?
    C4 C5 H5B . . 108.8 ?
    H5A C5 H5B . . 107.7 ?
    C1 C6 C5 . . 112.0(4) ?
    C1 C6 H6A . . 109.2 ?
    C5 C6 H6A . . 109.2 ?
    C1 C6 H6B . . 109.2 ?
    C5 C6 H6B . . 109.2 ?
    H6A C6 H6B . . 107.9 ?
    C3 C7 C8 . . 113.1(3) ?
    C3 C7 H7A . . 109.0 ?
    C8 C7 H7A . . 109.0 ?
    C3 C7 H7B . . 109.0 ?
    C8 C7 H7B . . 109.0 ?
    H7A C7 H7B . . 107.8 ?
    C23 C8 C7 . . 114.6(3) ?
    C23 C8 C9 . . 112.0(3) ?
    C7 C8 C9 . . 108.2(3) ?
    C23 C8 H8 . . 107.2 ?
    C7 C8 H8 . . 107.2 ?
    C9 C8 H8 . . 107.2 ?
    C14 C9 C10 . . 111.8(3) ?
    C14 C9 C8 . . 115.3(3) ?
    C10 C9 C8 . . 109.7(3) ?
    C14 C9 H9 . . 106.5 ?
    C10 C9 H9 . . 106.5 ?
    C8 C9 H9 . . 106.5 ?
    O2 C10 C11 . . 59.7(2) ?
    O2 C10 C9 . . 112.2(3) ?
    C11 C10 C9 . . 118.1(3) ?
    O2 C10 C4 . . 116.2(3) ?
    C11 C10 C4 . . 121.5(3) ?
    C9 C10 C4 . . 116.0(3) ?
    O2 C11 C10 . . 59.1(2) ?
    O2 C11 C12 . . 116.5(3) ?
    C10 C11 C12 . . 124.6(3) ?
    O2 C11 H11 . . 114.9 ?
    C10 C11 H11 . . 114.9 ?
    C12 C11 H11 . . 114.9 ?
    C11 C12 C13 . . 112.3(3) ?
    C11 C12 H12A . . 109.1 ?
    C13 C12 H12A . . 109.1 ?
    C11 C12 H12B . . 109.1 ?
    C13 C12 H12B . . 109.1 ?
    H12A C12 H12B . . 107.9 ?
    C12 C13 C14 . . 109.0(3) ?
    C12 C13 C17 . . 117.6(3) ?
    C14 C13 C17 . . 100.0(3) ?
    C12 C13 C22 . . 108.5(3) ?
    C14 C13 C22 . . 111.7(3) ?
    C17 C13 C22 . . 110.0(3) ?
    C9 C14 C13 . . 112.8(3) ?
    C9 C14 C15 . . 116.6(3) ?
    C13 C14 C15 . . 104.6(3) ?
    C9 C14 H14 . . 107.5 ?
    C13 C14 H14 . . 107.5 ?
    C15 C14 H14 . . 107.5 ?
    C16 C15 C14 . . 105.3(3) ?
    C16 C15 H15A . . 110.7 ?
    C14 C15 H15A . . 110.7 ?
    C16 C15 H15B . . 110.7 ?
    C14 C15 H15B . . 110.7 ?
    H15A C15 H15B . . 108.8 ?
    C17 C16 C15 . . 105.6(3) ?
    C17 C16 H16A . . 110.6 ?
    C15 C16 H16A . . 110.6 ?
    C17 C16 H16B . . 110.6 ?
    C15 C16 H16B . . 110.6 ?
    H16A C16 H16B . . 108.7 ?
    O3 C17 C18 . . 103.4(3) ?
    O3 C17 C16 . . 108.3(3) ?
    C18 C17 C16 . . 113.9(4) ?
    O3 C17 C13 . . 111.0(3) ?
    C18 C17 C13 . . 116.0(3) ?
    C16 C17 C13 . . 104.3(3) ?
    C17 C18 C19 . . 104.4(3) ?
    C17 C18 H18A . . 110.9 ?
    C19 C18 H18A . . 110.9 ?
    C17 C18 H18B . . 110.9 ?
    C19 C18 H18B . . 110.9 ?
    H18A C18 H18B . . 108.9 ?
    C20 C19 C18 . . 103.0(4) ?
    C20 C19 H19A . . 111.2 ?
    C18 C19 H19A . . 111.2 ?
    C20 C19 H19B . . 111.2 ?
    C18 C19 H19B . . 111.2 ?
    H19A C19 H19B . . 109.1 ?
    O4 C20 O3 . . 120.5(4) ?
    O4 C20 C19 . . 128.5(4) ?
    O3 C20 C19 . . 110.9(3) ?
    C4 C21 H21A . . 109.5 ?
    C4 C21 H21B . . 109.5 ?
    H21A C21 H21B . . 109.5 ?
    C4 C21 H21C . . 109.5 ?
    H21A C21 H21C . . 109.5 ?
    H21B C21 H21C . . 109.5 ?
    C13 C22 H22A . . 109.5 ?
    C13 C22 H22B . . 109.5 ?
    H22A C22 H22B . . 109.5 ?
    C13 C22 H22C . . 109.5 ?
    H22A C22 H22C . . 109.5 ?
    H22B C22 H22C . . 109.5 ?
    O5 C23 O6 . . 122.7(4) ?
    O5 C23 C8 . . 124.9(4) ?
    O6 C23 C8 . . 112.4(3) ?
    O6 C24 H24A . . 109.5 ?
    O6 C24 H24B . . 109.5 ?
    H24A C24 H24B . . 109.5 ?
    O6 C24 H24C . . 109.5 ?
    H24A C24 H24C . . 109.5 ?
    H24B C24 H24C . . 109.5 ?
    C81 O8 H8A . . 120.4 ?
    C81 O8 H9A . . 91.0 ?
    O8 C81 C82 . . 111.1(11) ?
    O8 C81 H81A . . 109.4 ?
    C82 C81 H81A . . 109.4 ?
    O8 C81 H81B . . 109.4 ?
    C82 C81 H81B . . 109.4 ?
    H81A C81 H81B . . 108.0 ?
    C81 C82 H82A . . 109.5 ?
    C81 C82 H82B . . 109.5 ?
    H82A C82 H82B . . 109.5 ?
    C81 C82 H82C . . 109.5 ?
    H82A C82 H82C . . 109.5 ?
    H82B C82 H82C . . 109.5 ?
    C91 O9 H9A . . 115.6 ?
    O9 C91 C92 . . 112.3(12) ?
    O9 C91 H91A . . 109.1 ?
    C92 C91 H91A . . 109.1 ?
    O9 C91 H91B . . 109.1 ?
    C92 C91 H91B . . 109.1 ?
    H91A C91 H91B . . 107.9 ?
    C91 C92 H92A . . 109.5 ?
    C91 C92 H92B . . 109.5 ?
    H92A C92 H92B . . 109.5 ?
    C91 C92 H92C . . 109.5 ?
    H92A C92 H92C . . 109.5 ?
    H92B C92 H92C . . 109.5 ?
loop_
    _geom_torsion_atom_site_label_1
    _geom_torsion_atom_site_label_2
    _geom_torsion_atom_site_label_3
    _geom_torsion_atom_site_label_4
    _geom_torsion_site_symmetry_1
    _geom_torsion_site_symmetry_2
    _geom_torsion_site_symmetry_3
    _geom_torsion_site_symmetry_4
    _geom_torsion
    _geom_torsion_publ_flag
    O1 C1 C2 C3 . . . . 177.4(5) ?
    C6 C1 C2 C3 . . . . -2.3(7) ?
    C1 C2 C3 C7 . . . . 176.2(4) ?
    C1 C2 C3 C4 . . . . -1.5(7) ?
    C2 C3 C4 C10 . . . . -143.4(4) ?
    C7 C3 C4 C10 . . . . 38.9(4) ?
    C2 C3 C4 C5 . . . . -20.9(5) ?
    C7 C3 C4 C5 . . . . 161.4(3) ?
    C2 C3 C4 C21 . . . . 98.7(4) ?
    C7 C3 C4 C21 . . . . -79.0(4) ?
    C3 C4 C5 C6 . . . . 47.3(5) ?
    C10 C4 C5 C6 . . . . 169.0(4) ?
    C21 C4 C5 C6 . . . . -72.4(5) ?
    O1 C1 C6 C5 . . . . -150.7(5) ?
    C2 C1 C6 C5 . . . . 29.0(7) ?
    C4 C5 C6 C1 . . . . -52.5(6) ?
    C2 C3 C7 C8 . . . . 134.9(4) ?
    C4 C3 C7 C8 . . . . -47.3(5) ?
    C3 C7 C8 C23 . . . . -70.2(4) ?
    C3 C7 C8 C9 . . . . 55.7(4) ?
    C23 C8 C9 C14 . . . . -59.7(4) ?
    C7 C8 C9 C14 . . . . 172.9(3) ?
    C23 C8 C9 C10 . . . . 67.5(4) ?
    C7 C8 C9 C10 . . . . -59.9(4) ?
    C11 O2 C10 C9 . . . . -110.5(3) ?
    C11 O2 C10 C4 . . . . 112.7(4) ?
    C14 C9 C10 O2 . . . . 48.9(4) ?
    C8 C9 C10 O2 . . . . -80.2(4) ?
    C14 C9 C10 C11 . . . . -17.5(5) ?
    C8 C9 C10 C11 . . . . -146.7(3) ?
    C14 C9 C10 C4 . . . . -174.2(3) ?
    C8 C9 C10 C4 . . . . 56.6(4) ?
    C3 C4 C10 O2 . . . . 91.2(4) ?
    C5 C4 C10 O2 . . . . -30.0(5) ?
    C21 C4 C10 O2 . . . . -149.7(3) ?
    C3 C4 C10 C11 . . . . 160.2(3) ?
    C5 C4 C10 C11 . . . . 39.1(5) ?
    C21 C4 C10 C11 . . . . -80.7(4) ?
    C3 C4 C10 C9 . . . . -44.0(4) ?
    C5 C4 C10 C9 . . . . -165.1(3) ?
    C21 C4 C10 C9 . . . . 75.1(4) ?
    C10 O2 C11 C12 . . . . 116.1(3) ?
    C9 C10 C11 O2 . . . . 100.7(3) ?
    C4 C10 C11 O2 . . . . -104.0(3) ?
    O2 C10 C11 C12 . . . . -102.7(4) ?
    C9 C10 C11 C12 . . . . -2.0(5) ?
    C4 C10 C11 C12 . . . . 153.4(3) ?
    O2 C11 C12 C13 . . . . -81.0(4) ?
    C10 C11 C12 C13 . . . . -11.7(5) ?
    C11 C12 C13 C14 . . . . 43.1(4) ?
    C11 C12 C13 C17 . . . . 155.9(3) ?
    C11 C12 C13 C22 . . . . -78.6(4) ?
    C10 C9 C14 C13 . . . . 51.8(4) ?
    C8 C9 C14 C13 . . . . 178.0(3) ?
    C10 C9 C14 C15 . . . . 172.9(3) ?
    C8 C9 C14 C15 . . . . -60.9(5) ?
    C12 C13 C14 C9 . . . . -66.2(4) ?
    C17 C13 C14 C9 . . . . 169.9(3) ?
    C22 C13 C14 C9 . . . . 53.7(4) ?
    C12 C13 C14 C15 . . . . 166.1(3) ?
    C17 C13 C14 C15 . . . . 42.2(4) ?
    C22 C13 C14 C15 . . . . -74.1(4) ?
    C9 C14 C15 C16 . . . . -151.0(4) ?
    C13 C14 C15 C16 . . . . -25.7(5) ?
    C14 C15 C16 C17 . . . . -1.4(5) ?
    C20 O3 C17 C18 . . . . 14.6(5) ?
    C20 O3 C17 C16 . . . . 135.7(4) ?
    C20 O3 C17 C13 . . . . -110.5(4) ?
    C15 C16 C17 O3 . . . . 146.3(4) ?
    C15 C16 C17 C18 . . . . -99.4(4) ?
    C15 C16 C17 C13 . . . . 28.0(5) ?
    C12 C13 C17 O3 . . . . 82.8(4) ?
    C14 C13 C17 O3 . . . . -159.5(3) ?
    C22 C13 C17 O3 . . . . -41.9(4) ?
    C12 C13 C17 C18 . . . . -34.7(5) ?
    C14 C13 C17 C18 . . . . 83.0(4) ?
    C22 C13 C17 C18 . . . . -159.5(3) ?
    C12 C13 C17 C16 . . . . -160.8(3) ?
    C14 C13 C17 C16 . . . . -43.1(4) ?
    C22 C13 C17 C16 . . . . 74.5(4) ?
    O3 C17 C18 C19 . . . . -23.4(4) ?
    C16 C17 C18 C19 . . . . -140.6(4) ?
    C13 C17 C18 C19 . . . . 98.3(4) ?
    C17 C18 C19 C20 . . . . 23.9(5) ?
    C17 O3 C20 O4 . . . . 178.1(4) ?
    C17 O3 C20 C19 . . . . 1.0(5) ?
    C18 C19 C20 O4 . . . . 167.2(5) ?
    C18 C19 C20 O3 . . . . -16.1(5) ?
    C24 O6 C23 O5 . . . . -2.4(6) ?
    C24 O6 C23 C8 . . . . 177.9(4) ?
    C7 C8 C23 O5 . . . . -164.2(4) ?
    C9 C8 C23 O5 . . . . 72.0(5) ?
    C7 C8 C23 O6 . . . . 15.5(4) ?
    C9 C8 C23 O6 . . . . -108.3(3) ?
loop_
    _geom_hbond_atom_site_label_D
    _geom_hbond_atom_site_label_H
    _geom_hbond_atom_site_label_A
    _geom_hbond_site_symmetry_A
    _geom_hbond_distance_DH
    _geom_hbond_distance_HA
    _geom_hbond_distance_DA
    _geom_hbond_angle_DHA
    _geom_hbond_publ_flag
    O8 H8A O1 3_565 0.96 2.19 3.15(4) 178 y
    O9 H9A O1 3_565 0.98 2.34 3.32(4) 177 y
    C6 H6A O2 4_545 0.97 2.53 3.447(6) 157 n
    C7 H7B O5 4_645 0.97 2.52 3.467(5) 164 n
    C11 H11 O4 3_466 0.98 2.57 3.337(5) 135 n
    C14 H14 O5 . 0.98 2.50 3.103(5) 120 n
    C21 H21A O5 4_645 0.96 2.46 3.351(6) 154 n
    C92 H92A O1 1_655 0.96 2.54 3.44(6) 155 n
data_global
_journal_date_recd_electronic     2008-04-01
_journal_date_accepted     2008-04-05
_journal_name_full     'Acta Crystallographica, Section E'
_journal_year     2008
_journal_volume     64
_journal_issue      5
_journal_page_first     o829
_journal_page_last     o829
_journal_paper_category     QO
_journal_coeditor_code     NG2439
_publ_contact_author_name     'Prof. Duan-Jun Xu'
_publ_contact_author_address
;
Department of Chemistry
Zhejiang University
Hangzhou, 310027
P.R.China
;
_publ_contact_author_email     xudj@mail.hz.zj.cn
_publ_section_title
;
Eplerenone ethanol solvate
;
loop_
    _publ_author_name
    _publ_author_address
    'Qian Yang'
;
Department of Chemistry
Zhejiang University
Hangzhou 310027
People's Republic of China
;
    'Wei-Dong Ye'
;
Xinchang Pharmaceutical Factor
Xinchang 312500
People's Republic of China
;
    'Jian-Yong Yuan'
;
Xinchang Pharmaceutical Factor
Xinchang 312500
People's Republic of China
;
    'Jing-Jing Nie'
;
Department of Chemistry
Zhejiang University
Hangzhou 310027
People's Republic of China
;
    'Duan-Jun Xu'
;
Department of Chemistry
Zhejiang University
Hangzhou 310027
People's Republic of China
;
