# Supplementary material for: Eplerenone ethanol solvate
Source: Acta Crystallogr Sect E Struct Rep Online. 2008 Apr 10;64(Pt 5):o829. doi: 10.1107/S1600536808009240 (PMC2961083; doi:10.1107/S1600536808009240)
Supplement: Supplementary file 2 [file e-64-0o829-Isup2.hkl]

#
# h,k,l, Fc-squared, Fo-squared, sigma(Fo-squared) and status flag
#
data_I
_shelx_title ' epi4 in  p212121'
_shelx_refln_list_code          4
_shelx_F_calc_maximum      222.42
_exptl_crystal_F_000       992.00
_reflns_d_resolution_high  0.8347
 
loop_
 _symmetry_equiv_pos_as_xyz
 'x, y, z'
 '-x+1/2, -y, z+1/2'
 'x+1/2, -y+1/2, -z'
 '-x, y+1/2, -z+1/2'
 
_cell_length_a     8.3236
_cell_length_b    12.8306
_cell_length_c    23.3173
_cell_angle_alpha  90.000
_cell_angle_beta   90.000
_cell_angle_gamma  90.000
 
_shelx_F_squared_multiplier     1.000
 
loop_
 _refln_index_h
 _refln_index_k
 _refln_index_l
 _refln_F_squared_calc
 _refln_F_squared_meas
 _refln_F_squared_sigma
 _refln_observed_status
   2   0   0     3815.79     4062.21     62.29 o
   4   0   0     2971.36     2948.83     31.62 o
   6   0   0       44.13       43.90      5.30 o
   8   0   0      120.63       94.29      8.91 o
   2   1   0     1219.36      970.50     13.24 o
   3   1   0     3045.88     3210.69     32.02 o
   4   1   0    11901.28    13193.51    148.94 o
   5   1   0      698.85      733.67      9.94 o
   6   1   0      285.18      280.61      6.07 o
   7   1   0       19.28       19.15      4.51 o
   8   1   0       11.84       20.48      5.11 o
   9   1   0        0.09        1.38      4.40 o
   0   2   0    15245.77    15929.82    199.77 o
   1   2   0    49470.55    42263.00    463.57 o
   2   2   0        2.58        4.37      2.33 o
   3   2   0       10.46        6.30      2.57 o
   4   2   0      110.56      167.70      5.67 o
   5   2   0      406.58      391.94      8.90 o
   6   2   0       19.24       17.59      4.53 o
   7   2   0       33.86       22.28      4.95 o
   8   2   0        6.01        0.09      4.03 o
   9   2   0        0.00        4.71      6.14 o
   1   3   0     1106.55     1248.96     11.56 o
   2   3   0     3331.99     3227.39     29.29 o
   3   3   0      106.87      114.89      4.35 o
   4   3   0      198.34      192.42      5.19 o
   5   3   0       36.80       43.40      3.05 o
   6   3   0        6.44        8.45      4.29 o
   7   3   0      136.99      128.84      6.38 o
   8   3   0       41.45       34.96      4.82 o
   9   3   0        1.34        0.00      5.59 o
   0   4   0    11412.33    10119.45    129.17 o
   1   4   0     1572.33     1582.45     16.95 o
   2   4   0      280.68      194.26      5.78 o
   3   4   0      335.60      339.06      6.39 o
   4   4   0        2.03        9.53      3.39 o
   5   4   0      609.55      653.04     12.18 o
   6   4   0       12.20       22.90      9.40 o
   7   4   0        0.66        7.52      7.02 o
   8   4   0        9.73        9.29      7.96 o
   9   4   0       21.75       14.57      5.91 o
   1   5   0       10.65        6.00      3.22 o
   2   5   0        4.56        4.25      3.44 o
   3   5   0      265.55      211.09      7.99 o
   4   5   0       32.89       33.97      4.04 o
   5   5   0       19.63       24.68      4.09 o
   6   5   0        0.26        2.04      3.45 o
   7   5   0       86.87       86.09     10.26 o
   8   5   0       30.10       38.28      7.63 o
   9   5   0       10.95       26.58     13.29 o
   0   6   0     1414.83     1285.38     31.30 o
   1   6   0      320.95      339.02      6.74 o
   2   6   0      180.69      188.05      6.70 o
   3   6   0      102.29       89.68      5.30 o
   4   6   0       18.35       23.89      4.33 o
   5   6   0        3.81        4.21      4.12 o
   6   6   0      172.11      177.90      7.82 o
   7   6   0       21.24       21.29      6.50 o
   8   6   0       42.06       41.61     13.09 o
   9   6   0       23.62       27.84     11.22 o
   1   7   0      453.01      520.91      8.73 o
   2   7   0       73.83       63.58      5.28 o
   3   7   0      174.58      149.78      9.06 o
   4   7   0       69.00       70.64      5.58 o
   5   7   0        3.01        3.46      4.57 o
   6   7   0      191.17      193.45      7.19 o
   7   7   0       56.66       56.59      7.60 o
   8   7   0        3.61        7.10     14.69 o
   0   8   0       11.24        1.89      5.76 o
   1   8   0        0.04        3.11      4.08 o
   2   8   0       15.12        4.04      4.11 o
   3   8   0        8.83       17.61      6.73 o
   4   8   0       62.13       62.77      5.19 o
   5   8   0      130.63      125.75      7.33 o
   6   8   0        4.53        3.61      4.25 o
   7   8   0        0.38        0.00      5.29 o
   8   8   0       29.40       36.01     12.19 o
   1   9   0      239.63      225.00      9.19 o
   2   9   0       88.38       96.90      7.62 o
   3   9   0      147.13      151.17      8.74 o
   4   9   0       16.37       12.04      5.30 o
   5   9   0      105.90      116.28      7.31 o
   6   9   0       14.01       15.00      5.90 o
   7   9   0       57.54       65.29     13.25 o
   8   9   0        0.01        8.96      8.57 o
   0  10   0        5.09        6.82      8.32 o
   1  10   0       28.92       32.39      8.47 o
   2  10   0        1.78        5.13      5.59 o
   3  10   0      485.76      485.79     13.02 o
   4  10   0       42.78       47.17      9.59 o
   5  10   0        8.34        1.13      5.80 o
   6  10   0        0.11        4.99      4.88 o
   7  10   0        1.20        1.66      5.89 o
   1  11   0      717.00      701.22     18.47 o
   2  11   0       25.76       28.06      6.28 o
   3  11   0       41.83       40.79      7.52 o
   4  11   0        8.53       11.04      7.93 o
   5  11   0        4.55        0.00      5.91 o
   6  11   0       46.71       53.09     12.12 o
   0  12   0      124.65      154.31     17.74 o
   1  12   0       89.25       83.05      9.90 o
   2  12   0      115.30      138.52     12.16 o
   3  12   0        1.81        4.28      8.80 o
   4  12   0        3.22        5.10      8.92 o
   5  12   0       93.62       64.22     12.49 o
   6  12   0        4.42       12.20      8.34 o
   1  13   0       14.15       36.01     12.13 o
   2  13   0       19.81       25.87     10.67 o
   3  13   0        2.47       11.55      9.89 o
   4  13   0        2.58        3.91      8.49 o
   5  13   0       17.59       27.64      8.77 o
   0  14   0        3.41       18.90     19.63 o
   1  14   0       17.82       32.06     10.21 o
   2  14   0        0.30        9.47      9.19 o
   3  14   0        7.52       22.28     19.17 o
   4  14   0        6.47       10.68     10.92 o
   1  15   0       30.19       40.15     11.14 o
   2  15   0       68.03       74.32     12.15 o
   2   0   1     1147.05      867.36     28.73 o
   3   0   1     5367.88     5183.69     61.27 o
   4   0   1     2000.68     1962.53     33.50 o
   5   0   1        3.00        2.45      2.65 o
   6   0   1       16.45       13.85      3.78 o
   7   0   1      107.06      110.21      5.35 o
   8   0   1        1.43        2.17      3.97 o
   9   0   1       22.30       25.12      5.76 o
   1   1   1    15655.48    13736.48    150.48 o
   2   1   1     1622.79     1725.77     13.24 o
   3   1   1     1004.38      982.10      8.11 o
   4   1   1      631.86      621.60      7.22 o
   5   1   1        8.53        7.11      2.38 o
   6   1   1      144.61      129.74      3.36 o
   7   1   1       31.16       30.73      3.38 o
   8   1   1       33.11       27.50      3.32 o
   9   1   1        5.74        0.00      3.96 o
   0   2   1      973.86     1070.22     10.35 o
   1   2   1     4610.62     4326.59     24.16 o
   2   2   1     1339.21     1087.94      6.55 o
   3   2   1      255.62      265.28      3.06 o
   4   2   1     1200.40     1211.50      9.86 o
   5   2   1      414.76      429.45      6.13 o
   6   2   1      304.18      311.64      6.42 o
   7   2   1        2.36        1.17      2.78 o
   8   2   1       38.29       29.25      3.57 o
   9   2   1        7.43        7.77      3.42 o
   0   3   1     4886.31     3707.82     30.73 o
   1   3   1      125.73      106.23      3.62 o
   2   3   1     2957.88     2943.47     17.77 o
   3   3   1     3040.62     2967.18     17.02 o
   4   3   1      160.37      167.69      3.27 o
   5   3   1      133.32      130.04      4.59 o
   6   3   1      136.19      121.77      7.15 o
   7   3   1       60.07       46.60      3.50 o
   8   3   1       72.56       67.76      4.41 o
   9   3   1        1.54        1.71      3.02 o
   0   4   1     3485.42     3464.45     30.43 o
   1   4   1      875.82      992.88      8.95 o
   2   4   1      351.00      366.03      4.84 o
   3   4   1       69.59       89.05      2.69 o
   4   4   1     1371.38     1358.85      9.55 o
   5   4   1      141.36      153.84      3.84 o
   6   4   1      171.07      171.48      8.65 o
   7   4   1       14.81       11.95      6.56 o
   8   4   1        6.60        9.01      4.43 o
   9   4   1        7.62        4.36      4.33 o
   0   5   1      304.90      308.70      8.08 o
   1   5   1      793.36      864.72      8.39 o
   2   5   1      478.19      585.02      6.63 o
   3   5   1       54.52       56.06      3.35 o
   4   5   1      423.71      434.83      5.46 o
   5   5   1      184.77      194.75      4.38 o
   6   5   1      144.25      140.11      4.76 o
   7   5   1      109.46      110.97      9.13 o
   8   5   1       16.04       21.89      8.01 o
   9   5   1       21.69       19.52      5.95 o
   0   6   1     2589.73     2621.87     26.02 o
   1   6   1      212.52      200.56      5.07 o
   2   6   1       23.85       26.49      3.10 o
   3   6   1      229.18      245.74      5.11 o
   4   6   1      464.76      433.29      6.24 o
   5   6   1      119.06      116.53      4.03 o
   6   6   1        2.98        3.23      2.95 o
   7   6   1       52.00       55.16      8.36 o
   8   6   1       36.41       26.00      7.38 o
   9   6   1        9.54       20.27      8.09 o
   0   7   1      917.79      936.06     13.67 o
   1   7   1      784.44      789.70      9.23 o
   2   7   1      495.29      482.14      7.81 o
   3   7   1      198.60      203.44      5.90 o
   4   7   1       41.88       53.04      3.34 o
   5   7   1       38.09       34.33      3.32 o
   6   7   1      157.63      165.69      5.46 o
   7   7   1       22.64       22.14      3.73 o
   8   7   1        0.67        0.23      7.39 o
   0   8   1      318.55      320.74      9.12 o
   1   8   1      171.96      177.38      5.79 o
   2   8   1      192.71      200.29      6.57 o
   3   8   1      112.87      108.89      4.95 o
   4   8   1      155.76      158.90      5.85 o
   5   8   1       65.58       65.46      4.70 o
   6   8   1        3.25        2.00      3.11 o
   7   8   1        5.70        4.67      3.74 o
   8   8   1       12.73        6.50      5.49 o
   0   9   1        3.02        0.46      4.67 o
   1   9   1      305.11      293.28      8.10 o
   2   9   1       50.13       52.58      5.03 o
   3   9   1      275.64      260.18      7.26 o
   4   9   1      106.64      101.10      4.60 o
   5   9   1       68.63       91.95      5.66 o
   6   9   1       30.64       32.50      4.75 o
   7   9   1       51.82       49.56      7.29 o
   8   9   1        5.30       17.48      5.75 o
   0  10   1     1451.44     1367.00     22.44 o
   1  10   1      166.14      150.03      5.88 o
   2  10   1      394.33      403.27     10.59 o
   3  10   1       76.24       81.95      6.13 o
   4  10   1       17.77       13.07      4.23 o
   5  10   1        4.05        4.85      3.99 o
   6  10   1       17.59       17.24      5.01 o
   7  10   1       23.53       22.05      4.99 o
   0  11   1      104.00      106.69      9.46 o
   1  11   1        7.56        5.57      4.87 o
   2  11   1      133.44      127.06      7.67 o
   3  11   1        5.83        9.83      5.69 o
   4  11   1      100.92      109.24      7.67 o
   5  11   1       14.00       17.93      4.95 o
   6  11   1       12.53       16.67      5.53 o
   0  12   1       49.68       48.26      7.96 o
   1  12   1       46.38       52.93      6.21 o
   2  12   1        6.33        3.88      5.42 o
   3  12   1       15.62       11.72      5.42 o
   4  12   1        7.82        8.89      5.61 o
   5  12   1       54.16       53.04      6.91 o
   6  12   1        3.13       10.28      5.15 o
   0  13   1       36.55       58.08     10.54 o
   1  13   1       27.01       16.42      6.62 o
   2  13   1       21.74       30.08      6.16 o
   3  13   1        3.13        0.00      5.11 o
   4  13   1       28.68       22.87      8.60 o
   5  13   1       27.73       35.83      9.98 o
   0  14   1        0.04        2.63      9.12 o
   1  14   1       56.32       68.48      7.86 o
   2  14   1       29.36       52.44      7.50 o
   3  14   1       13.11       14.62      6.99 o
   4  14   1       12.22       16.38      6.91 o
   0  15   1        5.03        8.57      9.80 o
   1  15   1        4.50       17.92      7.93 o
   2  15   1       30.17       29.98      8.33 o
   1   0   2      847.98      644.93      5.07 o
   2   0   2      145.69      112.30      3.52 o
   3   0   2     3236.52     3149.04     32.47 o
   4   0   2      314.19      337.57      5.95 o
   5   0   2      100.72      104.17      3.81 o
   6   0   2        3.28       12.94      3.52 o
   7   0   2       16.28       15.29      3.90 o
   8   0   2        5.80        5.27      4.46 o
   9   0   2       10.37       13.63      6.02 o
   1   1   2     2756.12     2230.90     17.92 o
   2   1   2     1521.98     1242.91      7.40 o
   3   1   2      640.04      749.42      6.24 o
   4   1   2     1108.40     1108.56      9.44 o
   5   1   2      110.36      130.24      3.67 o
   6   1   2      333.12      317.13      4.90 o
   7   1   2       90.30       84.75      3.60 o
   8   1   2        6.51        2.67      2.98 o
   9   1   2        0.76        2.60      3.53 o
   0   2   2     4642.90     2942.19     22.24 o
   1   2   2     1551.11     1485.37      9.12 o
   2   2   2     2760.89     2601.09     12.88 o
   3   2   2      291.07      338.53      3.73 o
   4   2   2     2388.31     2179.69     14.71 o
   5   2   2      138.09      132.78      4.09 o
   6   2   2       89.09       83.85      3.98 o
   7   2   2       94.36      107.91      4.36 o
   8   2   2       16.94       17.29      3.21 o
   9   2   2        0.31        5.46      3.54 o
   0   3   2     2618.88     2515.68     22.71 o
   1   3   2     1957.76     2121.88     13.45 o
   2   3   2      512.61      467.99      5.26 o
   3   3   2      426.58      344.55      4.10 o
   4   3   2      113.20      115.84      3.04 o
   5   3   2      194.72      220.49      4.70 o
   6   3   2      181.77      179.45      5.81 o
   7   3   2      106.23      106.08      5.71 o
   8   3   2       44.08       35.11      4.49 o
   9   3   2        6.03        8.75      3.29 o
   0   4   2       77.75       86.65      4.86 o
   1   4   2     4150.75     3946.83     24.98 o
   2   4   2     3354.48     3048.33     20.45 o
   3   4   2      311.16      339.31      4.29 o
   4   4   2      346.94      380.08      4.73 o
   5   4   2       33.28       37.29      3.00 o
   6   4   2       47.21       46.10      5.58 o
   7   4   2      353.08      356.22      9.01 o
   8   4   2        1.77        0.00      4.68 o
   9   4   2       14.15       14.56      5.13 o
   0   5   2      242.55      259.98      6.75 o
   1   5   2        3.81        6.22      2.89 o
   2   5   2       46.85       32.46      2.97 o
   3   5   2      138.96      159.55      4.37 o
   4   5   2       57.54       48.41      2.95 o
   5   5   2      117.62      121.06      4.20 o
   6   5   2       45.61       54.37      4.45 o
   7   5   2       28.81       30.63      6.00 o
   8   5   2       16.77       15.13      6.88 o
   9   5   2        0.70        2.56      4.65 o
   0   6   2      220.80      217.27      7.07 o
   1   6   2       79.53       84.88      4.15 o
   2   6   2      744.29      703.63      7.89 o
   3   6   2       80.41      100.14      3.81 o
   4   6   2      583.25      582.69      7.69 o
   5   6   2       78.13       87.07      4.14 o
   6   6   2      131.40      135.80      4.69 o
   7   6   2       11.73        8.88      3.86 o
   8   6   2       30.66       34.96      8.84 o
   9   6   2        1.90       15.52      9.18 o
   0   7   2       34.23       41.15      5.37 o
   1   7   2       16.17       13.52      3.10 o
   2   7   2       69.22       73.49      5.23 o
   3   7   2      288.34      281.50      6.19 o
   4   7   2      251.05      234.28      6.89 o
   5   7   2      135.26      136.06      4.67 o
   6   7   2       31.85       34.00      4.39 o
   7   7   2        9.60       10.73      3.30 o
   8   7   2       40.63       52.33      7.24 o
   0   8   2        8.73       18.62      4.74 o
   1   8   2       53.94       49.20      3.93 o
   2   8   2       33.48       38.23      4.63 o
   3   8   2      180.62      180.34      6.74 o
   4   8   2       32.60       25.62      4.13 o
   5   8   2      268.11      261.17      5.90 o
   6   8   2       76.69       95.77      4.87 o
   7   8   2       30.25       27.98      4.43 o
   8   8   2        0.91        0.00      4.96 o
   0   9   2      390.56      403.05     11.11 o
   1   9   2     1051.77     1041.44     12.30 o
   2   9   2        4.95        8.98      4.09 o
   3   9   2      175.63      171.35      6.92 o
   4   9   2      123.22      119.12      5.61 o
   5   9   2      116.37      130.76      5.54 o
   6   9   2        1.03        0.00      3.65 o
   7   9   2       17.28       12.31      3.86 o
   8   9   2       11.12       17.32      7.17 o
   0  10   2      279.91      261.62     10.10 o
   1  10   2      161.04      162.59      6.44 o
   2  10   2       99.60       89.02      6.52 o
   3  10   2      148.41      150.18      7.32 o
   4  10   2       97.01      104.62      5.74 o
   5  10   2       79.33       81.07      5.59 o
   6  10   2       69.57       73.27     10.89 o
   7  10   2       13.09       14.15      4.88 o
   0  11   2        1.49        0.89      7.24 o
   1  11   2      349.72      320.88      7.93 o
   2  11   2      176.03      179.26      8.25 o
   3  11   2       16.53       10.55      5.23 o
   4  11   2        9.44        7.73      4.08 o
   5  11   2        9.25        2.18      4.29 o
   6  11   2       34.38       34.09      6.28 o
   0  12   2        9.34       11.75      6.75 o
   1  12   2        2.53        4.03      5.37 o
   2  12   2       31.57       25.11      6.44 o
   3  12   2       20.49       23.34      5.68 o
   4  12   2       15.24       14.31      4.64 o
   5  12   2        9.97        1.26      4.20 o
   6  12   2        2.14        6.09      4.70 o
   0  13   2       41.11       33.09     10.78 o
   1  13   2       17.71       18.51      6.66 o
   2  13   2       36.36       45.23      7.54 o
   3  13   2        9.74       18.47      5.66 o
   4  13   2       37.69       29.79      5.89 o
   5  13   2        0.53       10.43      4.86 o
   0  14   2       31.31       34.11     10.02 o
   1  14   2       13.88       23.16      7.35 o
   2  14   2        4.59        9.01      6.40 o
   3  14   2        2.37        1.26      5.72 o
   4  14   2        8.58       17.26      5.46 o
   0  15   2       18.09       38.37      9.82 o
   1  15   2       30.64       28.48      6.63 o
   2  15   2        8.12       15.80      6.62 o
   1   0   3      841.42      815.15     17.84 o
   2   0   3    24714.24    21762.14    309.51 o
   3   0   3     2439.44     2789.23     29.82 o
   4   0   3       92.65      110.62     10.13 o
   5   0   3      108.99      110.39      4.81 o
   6   0   3       30.21       24.09      3.60 o
   7   0   3      279.27      283.18      7.62 o
   8   0   3       10.90       11.98      4.58 o
   9   0   3        1.94        6.36      5.38 o
   0   1   3       16.79       52.91      2.81 o
   1   1   3    10927.71    10388.23    121.81 o
   2   1   3     3125.59     3064.66     16.80 o
   3   1   3      351.92      357.93      3.74 o
   4   1   3     1066.67     1057.57      8.62 o
   5   1   3      123.53      137.42      3.85 o
   6   1   3        9.16       12.75      2.56 o
   7   1   3        5.27        4.52      2.52 o
   8   1   3       27.93       25.08      3.39 o
   9   1   3       12.27       12.15      3.86 o
   0   2   3     4027.53     3306.43     32.23 o
   1   2   3     2141.27     2389.84     13.25 o
   2   2   3     2155.88     2101.10     14.83 o
   3   2   3      164.07      173.44      3.32 o
   4   2   3      794.43      862.46      6.75 o
   5   2   3       42.44       37.70      2.96 o
   6   2   3       66.13       65.20      3.64 o
   7   2   3       25.49       26.55      3.28 o
   8   2   3        6.11        4.52      2.79 o
   9   2   3        6.13        6.90      2.99 o
   0   3   3    28477.79    26997.89    275.96 o
   1   3   3     1072.62      940.24      7.29 o
   2   3   3      774.62      799.33      6.24 o
   3   3   3     1154.91     1138.98      7.83 o
   4   3   3      435.88      497.79      5.79 o
   5   3   3      211.04      213.70      4.41 o
   6   3   3       33.26       35.81      3.99 o
   7   3   3       61.01       56.37      4.90 o
   8   3   3      111.39      110.00      5.80 o
   9   3   3       10.16       13.20      4.21 o
   0   4   3     5764.51     5903.01     53.16 o
   1   4   3      665.73      589.58      6.36 o
   2   4   3      553.19      520.46      5.76 o
   3   4   3      397.92      451.53      4.73 o
   4   4   3      551.76      517.35      5.37 o
   5   4   3      172.55      203.98      4.53 o
   6   4   3        1.86        0.00      2.78 o
   7   4   3       48.05       43.20      6.60 o
   8   4   3        9.79        7.37      4.58 o
   9   4   3       17.26       24.64      5.65 o
   0   5   3     2632.42     2699.92     25.48 o
   1   5   3     1056.52     1026.47      8.95 o
   2   5   3      776.56      908.68      9.05 o
   3   5   3       55.29       59.75      2.75 o
   4   5   3      639.35      677.16      6.81 o
   5   5   3      347.76      322.58      5.01 o
   6   5   3       16.02       19.15      4.35 o
   7   5   3       47.00       69.33      9.10 o
   8   5   3       13.58       15.22      6.32 o
   9   5   3        0.04        5.57      5.36 o
   0   6   3     1370.14     1217.23     15.26 o
   1   6   3     6444.11     6561.83     44.72 o
   2   6   3      449.14      417.71      6.21 o
   3   6   3      104.28      114.26      3.93 o
   4   6   3      336.63      339.17      8.75 o
   5   6   3        8.52        8.13      2.99 o
   6   6   3       10.73       10.42      2.73 o
   7   6   3       95.08       95.38      5.83 o
   8   6   3        8.17       14.30      5.73 o
   9   6   3       18.41       25.42      8.67 o
   0   7   3      208.88      188.25      6.24 o
   1   7   3       79.70       83.70      4.21 o
   2   7   3       37.03       45.03      4.47 o
   3   7   3      152.11      164.24      5.58 o
   4   7   3      127.42      143.06      5.81 o
   5   7   3      654.32      618.96      8.24 o
   6   7   3      119.22      136.86      4.75 o
   7   7   3        1.99        0.00      4.21 o
   8   7   3        6.84        8.45      6.70 o
   0   8   3      158.77      165.58      6.72 o
   1   8   3       10.62        5.83      3.76 o
   2   8   3      335.05      342.34      7.30 o
   3   8   3       53.38       58.92      4.69 o
   4   8   3      140.88      123.39      5.37 o
   5   8   3      126.74      136.11      5.62 o
   6   8   3       52.63       51.71      4.81 o
   7   8   3       72.18       65.23      6.11 o
   8   8   3        2.01       19.76      9.21 o
   0   9   3       18.81       23.12      7.30 o
   1   9   3      138.13      135.54      5.32 o
   2   9   3       35.91       39.21      4.38 o
   3   9   3       68.45       73.25      5.80 o
   4   9   3       49.11       48.63      5.17 o
   5   9   3      183.39      189.84      5.29 o
   6   9   3        3.78        4.44      3.70 o
   7   9   3       17.44       13.27      4.54 o
   8   9   3        3.67       17.17      6.46 o
   0  10   3     1350.76     1265.74     22.86 o
   1  10   3      104.05       87.53      6.31 o
   2  10   3       99.51      105.81      6.23 o
   3  10   3        2.54        7.12      4.33 o
   4  10   3       38.23       37.08      5.04 o
   5  10   3       73.22       63.35      5.54 o
   6  10   3        2.72        2.99      3.85 o
   7  10   3        6.91       24.06      5.59 o
   0  11   3      203.76      220.11     10.08 o
   1  11   3      157.63      154.89      7.92 o
   2  11   3       20.84       19.15      5.05 o
   3  11   3       23.59       29.13      5.61 o
   4  11   3      144.32      151.43      8.90 o
   5  11   3        5.19        9.54      5.09 o
   6  11   3       11.67       17.12      4.88 o
   0  12   3      229.84      207.11     13.53 o
   1  12   3       22.39       17.44      5.22 o
   2  12   3      196.97      194.99      7.59 o
   3  12   3       46.19       51.13      6.87 o
   4  12   3       18.33       18.92      5.50 o
   5  12   3       11.37       14.02      5.33 o
   6  12   3        1.50        3.33      4.89 o
   0  13   3       79.90       62.12      9.09 o
   1  13   3       69.15       74.20      7.29 o
   2  13   3       54.74       59.10      7.65 o
   3  13   3        1.00        0.00      5.69 o
   4  13   3        0.32        1.73      5.06 o
   5  13   3       10.57       21.00      5.28 o
   0  14   3        1.55        9.87     11.96 o
   1  14   3       53.83       64.06      8.44 o
   2  14   3       18.83       33.63      8.78 o
   3  14   3        1.89        7.74      6.43 o
   0  15   3        3.79       21.83      9.52 o
   1  15   3       63.38       62.30      7.90 o
   0   0   4     1371.82     2027.79     21.67 o
   1   0   4     1190.64     1193.20     20.46 o
   2   0   4     6065.54     5849.71     48.90 o
   3   0   4      264.11      237.67      5.22 o
   4   0   4      276.02      350.72      8.08 o
   5   0   4      547.07      483.45      7.13 o
   6   0   4        0.02        3.80      2.92 o
   7   0   4        3.47        2.86      3.92 o
   8   0   4        0.01        0.00      4.11 o
   9   0   4       38.14       42.07      8.14 o
   0   1   4       37.57       30.41      1.90 o
   1   1   4     2761.37     2718.43     26.16 o
   2   1   4      158.33      230.49      3.09 o
   3   1   4      284.91      227.30      3.47 o
   4   1   4      789.66      705.16      5.59 o
   5   1   4       47.74       46.10      2.79 o
   6   1   4      125.92      135.95      4.12 o
   7   1   4       32.14       24.96      3.09 o
   8   1   4       42.33       35.67      3.75 o
   9   1   4        0.17        7.97      3.83 o
   0   2   4      318.84      191.21      4.58 o
   1   2   4      750.13      669.39      4.91 o
   2   2   4      940.08      790.91      5.96 o
   3   2   4     1058.73     1132.89      8.99 o
   4   2   4     1023.63     1089.12      8.90 o
   5   2   4      166.12      164.81      3.11 o
   6   2   4       64.58       73.44      3.56 o
   7   2   4       19.29       18.98      3.05 o
   8   2   4       21.17       21.05      3.00 o
   9   2   4       11.14       17.51      4.52 o
   0   3   4     4659.98     5034.05     42.85 o
   1   3   4      134.44      235.90      3.80 o
   2   3   4      665.83      695.24      6.05 o
   3   3   4      857.97      804.22      6.35 o
   4   3   4      425.16      412.13      5.43 o
   5   3   4       27.47       30.48      3.27 o
   6   3   4       27.81       28.18      3.94 o
   7   3   4       20.14       24.91      3.65 o
   8   3   4       21.47       27.16      4.78 o
   9   3   4       15.94       19.07      4.41 o
   0   4   4        5.12        5.56      4.03 o
   1   4   4     1199.26     1227.07      9.36 o
   2   4   4     1523.07     1514.34     10.71 o
   3   4   4      521.78      582.48      6.14 o
   4   4   4       96.72       96.42      3.75 o
   5   4   4       56.02       63.47      4.21 o
   6   4   4      378.45      357.14      7.74 o
   7   4   4      136.62      125.40      7.15 o
   8   4   4       27.69       24.68      3.74 o
   9   4   4       23.52       31.80      6.35 o
   0   5   4     3382.30     3750.64     33.84 o
   1   5   4      436.08      504.65      6.37 o
   2   5   4      487.50      520.31      6.00 o
   3   5   4      111.06      100.05      3.91 o
   4   5   4      141.41      129.18      4.36 o
   5   5   4       77.90       81.92      4.35 o
   6   5   4      123.09      129.49      6.63 o
   7   5   4       20.19       12.80      4.51 o
   8   5   4       12.57       18.49      6.41 o
   9   5   4        7.00       27.06      6.59 o
   0   6   4     1253.04     1119.55     15.54 o
   1   6   4     1065.19     1142.72     10.97 o
   2   6   4      504.10      476.45      6.70 o
   3   6   4      303.30      349.45      5.75 o
   4   6   4      369.41      389.83      5.52 o
   5   6   4      131.68      138.12      4.12 o
   6   6   4      287.12      289.71      7.01 o
   7   6   4       78.63       83.81      7.68 o
   8   6   4       29.62       38.67      6.94 o
   9   6   4       32.16       34.34     13.36 o
   0   7   4        2.40        5.22      4.46 o
   1   7   4     1665.53     1745.38     17.02 o
   2   7   4      433.67      462.03      6.40 o
   3   7   4      666.07      675.55      8.61 o
   4   7   4       10.91       11.90      3.54 o
   5   7   4      127.89      128.94      4.61 o
   6   7   4      144.66      153.28      4.82 o
   7   7   4        6.28        0.54      4.74 o
   8   7   4        4.15       13.79      5.96 o
   0   8   4      186.35      180.54      7.82 o
   1   8   4      691.45      610.79     10.02 o
   2   8   4      192.56      168.09      5.64 o
   3   8   4       90.86      108.70      4.80 o
   4   8   4        0.55        7.33      3.99 o
   5   8   4       14.64       14.48      3.80 o
   6   8   4      276.03      273.08      6.60 o
   7   8   4        9.41        9.81      4.44 o
   8   8   4        2.39        2.01      7.28 o
   0   9   4      101.11      106.15     10.69 o
   1   9   4      520.22      535.62      9.82 o
   2   9   4        0.25        2.64      3.78 o
   3   9   4      265.18      243.71      6.12 o
   4   9   4       87.32       95.02      5.65 o
   5   9   4       52.77       47.77      5.36 o
   6   9   4        7.27        6.21      4.16 o
   7   9   4       11.39       11.55      3.95 o
   0  10   4      263.66      237.04     10.48 o
   1  10   4      201.23      170.77      6.79 o
   2  10   4       77.58       90.70      6.12 o
   3  10   4      372.43      360.79      9.27 o
   4  10   4       69.72       74.30      5.43 o
   5  10   4       74.59       61.18      5.47 o
   6  10   4        5.63        9.31      4.05 o
   7  10   4       12.12       15.27      5.84 o
   0  11   4      165.73      177.65      9.51 o
   1  11   4      367.87      352.75      9.05 o
   2  11   4       44.51       41.86      5.41 o
   3  11   4      157.03      155.67      7.54 o
   4  11   4      155.85      155.76      6.37 o
   5  11   4       25.50       18.65      5.21 o
   6  11   4       26.02       26.19      5.38 o
   0  12   4       80.61       88.62     11.46 o
   1  12   4        6.62        7.06      5.65 o
   2  12   4      162.48      154.85      8.00 o
   3  12   4        0.65        0.00      5.25 o
   4  12   4        8.30       21.08      5.53 o
   5  12   4        9.56       13.29      4.71 o
   6  12   4        3.40       14.63      5.90 o
   0  13   4       60.29       54.17     11.51 o
   1  13   4        7.70       10.82      5.50 o
   2  13   4       17.20       19.14      6.37 o
   3  13   4       15.89       19.13      5.78 o
   4  13   4        2.07       14.48      7.25 o
   5  13   4        8.82       10.28      5.29 o
   0  14   4       13.26       35.49      8.86 o
   1  14   4       37.29       56.03      7.06 o
   2  14   4        4.40       13.10      7.09 o
   3  14   4       10.16       26.61      8.25 o
   0  15   4        1.75        0.00     14.83 o
   1  15   4        8.26       13.52      7.35 o
   1   0   5     1998.52     1633.25     17.02 o
   2   0   5     2665.57     3100.18     22.57 o
   3   0   5     2515.16     2259.55     29.23 o
   4   0   5       47.79       34.10      5.39 o
   5   0   5       71.25       92.49      5.24 o
   6   0   5      184.42      156.44      4.79 o
   7   0   5       18.82       22.40      4.06 o
   8   0   5        5.05        3.90      4.03 o
   9   0   5       13.06        5.86      5.07 o
   0   1   5     3585.97     3703.91     23.71 o
   1   1   5     1241.14     1464.95      8.09 o
   2   1   5      438.64      400.79      6.44 o
   3   1   5        5.16       10.14      1.85 o
   4   1   5       34.44       29.61      2.55 o
   5   1   5       39.75       35.67      2.51 o
   6   1   5       37.73       41.43      3.18 o
   7   1   5        3.51        0.73      2.52 o
   8   1   5       21.60       22.70      3.08 o
   9   1   5        4.62       15.07      4.15 o
   0   2   5      845.07      548.68      6.62 o
   1   2   5      187.15      182.16      2.61 o
   2   2   5      850.21      728.72      5.53 o
   3   2   5      156.96      159.88      3.56 o
   4   2   5      528.53      528.17      5.99 o
   5   2   5      111.71      114.63      3.52 o
   6   2   5      118.49      129.21      4.80 o
   7   2   5        0.61        0.00      3.03 o
   8   2   5       10.11        9.83      3.45 o
   9   2   5       19.76       32.37      4.81 o
   0   3   5     1464.83     1616.11     15.17 o
   1   3   5     1078.27     1017.79      7.39 o
   2   3   5     1461.93     1435.71      9.30 o
   3   3   5     2642.55     2363.00     14.74 o
   4   3   5      117.11      114.95      3.89 o
   5   3   5       75.74       77.58      3.45 o
   6   3   5      160.45      174.86      5.63 o
   7   3   5       81.38       99.05      4.98 o
   8   3   5       38.98       39.51      5.17 o
   9   3   5       11.90       17.07      4.49 o
   0   4   5     2537.81     2330.28     20.58 o
   1   4   5      379.45      347.82      5.50 o
   2   4   5     1224.34     1171.35      8.89 o
   3   4   5      429.88      445.07      5.09 o
   4   4   5       68.09       72.16      5.38 o
   5   4   5      311.89      335.52      6.42 o
   6   4   5      263.16      257.28      6.61 o
   7   4   5       36.16       25.06      4.07 o
   8   4   5        2.77        8.15      3.81 o
   9   4   5       67.98       86.56      6.52 o
   0   5   5     1819.81     1543.96     16.75 o
   1   5   5       13.88       14.84      2.77 o
   2   5   5     1120.84     1080.57     14.14 o
   3   5   5       66.55       67.11      3.47 o
   4   5   5      102.56      104.05      3.30 o
   5   5   5      586.36      604.46      7.71 o
   6   5   5      296.69      298.01      7.85 o
   7   5   5      183.85      191.11      8.63 o
   8   5   5       36.56       27.05      7.01 o
   9   5   5        2.52        5.95      7.77 o
   0   6   5      458.70      618.08     11.35 o
   1   6   5     1247.48     1330.47     11.71 o
   2   6   5      333.39      329.39      5.84 o
   3   6   5       12.29       22.89      3.46 o
   4   6   5      105.29      113.05      3.94 o
   5   6   5      103.91      119.66      3.76 o
   6   6   5       76.48       78.32      5.73 o
   7   6   5       81.89       80.87      5.76 o
   8   6   5        9.48        9.92      5.65 o
   9   6   5       17.71       31.21      9.99 o
   0   7   5      217.28      205.17      8.42 o
   1   7   5      298.43      346.06      6.50 o
   2   7   5       33.37       43.74      3.91 o
   3   7   5      223.16      234.56      5.00 o
   4   7   5       64.79       70.33      4.05 o
   5   7   5      440.29      402.89      7.59 o
   6   7   5      130.64      144.71      6.02 o
   7   7   5      199.56      233.55      8.98 o
   8   7   5       43.75       56.45      7.53 o
   0   8   5       38.51       54.86      6.25 o
   1   8   5      379.80      384.89      8.09 o
   2   8   5       73.93       71.99      5.01 o
   3   8   5       16.36       17.68      3.32 o
   4   8   5       20.88       23.77      4.28 o
   5   8   5       89.27       97.10      4.99 o
   6   8   5       38.14       31.12      4.01 o
   7   8   5       57.63       56.57      6.21 o
   8   8   5        0.05        4.86      4.91 o
   0   9   5       11.14        9.28      6.71 o
   1   9   5       56.86       53.59      4.61 o
   2   9   5       37.84       35.12      4.70 o
   3   9   5       88.27       87.34      6.37 o
   4   9   5       53.48       48.06      4.98 o
   5   9   5       90.12       95.25      5.55 o
   6   9   5       29.20       25.12      4.34 o
   7   9   5        4.70        9.39      5.13 o
   0  10   5        0.08        2.23      5.72 o
   1  10   5      101.13      108.84      6.28 o
   2  10   5       87.61       85.95      5.16 o
   3  10   5      140.27      125.04      6.33 o
   4  10   5       31.57       22.38      5.24 o
   5  10   5       79.47       76.06      5.03 o
   6  10   5       10.70        9.60      4.61 o
   7  10   5        4.67        2.96      5.21 o
   0  11   5       22.73       26.10      8.99 o
   1  11   5       24.55       18.07      4.90 o
   2  11   5      128.89      114.89      7.36 o
   3  11   5       24.09       23.39      5.62 o
   4  11   5        4.94        7.01      4.92 o
   5  11   5        0.16        4.89      4.08 o
   6  11   5       34.67       23.64      5.84 o
   0  12   5       67.26       70.61      7.81 o
   1  12   5       19.11       17.67      5.79 o
   2  12   5        9.88        6.14      5.14 o
   3  12   5       14.51       17.06      5.84 o
   4  12   5        5.48        6.29      4.73 o
   5  12   5        0.85        4.48      4.02 o
   0  13   5       11.91       10.54      7.16 o
   1  13   5       11.17        8.15      5.24 o
   2  13   5        7.41       10.23      6.10 o
   3  13   5        3.40        9.51      5.83 o
   4  13   5        1.27       11.99      5.72 o
   5  13   5       16.79       18.17      4.91 o
   0  14   5        3.66        0.00      6.86 o
   1  14   5       13.11       15.58      6.29 o
   2  14   5       12.71        7.55      8.11 o
   3  14   5        1.97        0.00      5.42 o
   0  15   5        0.19       22.54     18.68 o
   1  15   5        4.97       19.50      8.59 o
   0   0   6      280.35      267.41      4.46 o
   1   0   6     2350.76     2587.90     16.83 o
   2   0   6     1551.10     1332.47     11.08 o
   3   0   6      171.38      166.11      7.60 o
   4   0   6       61.81       75.10      7.50 o
   5   0   6     1271.07     1289.78     16.09 o
   6   0   6       68.45       83.95      4.58 o
   7   0   6        0.05        0.00      3.29 o
   8   0   6       17.78       16.30      3.92 o
   9   0   6       41.07       53.33      8.04 o
   0   1   6     1282.96     1329.72     13.53 o
   1   1   6     4012.81     3555.71     16.05 o
   2   1   6     1186.55      818.88      6.02 o
   3   1   6      923.86      937.30      7.02 o
   4   1   6      653.56      713.28      6.04 o
   5   1   6      125.44      125.42      2.93 o
   6   1   6      141.12      145.19      3.68 o
   7   1   6        9.26        8.19      2.45 o
   8   1   6        5.08        7.82      2.68 o
   9   1   6       25.83       38.15      4.75 o
   0   2   6       26.20       19.01      2.30 o
   1   2   6       94.16       71.07      2.05 o
   2   2   6      713.78      619.97      4.01 o
   3   2   6       37.92       33.28      2.12 o
   4   2   6      266.75      272.63      4.39 o
   5   2   6      425.07      430.21      5.77 o
   6   2   6       11.09       18.05      3.93 o
   7   2   6       28.21       19.66      4.12 o
   8   2   6        4.99        7.93      3.23 o
   9   2   6        2.80        8.65      4.10 o
   0   3   6      635.91      879.20     10.42 o
   1   3   6     1375.66     1315.12      9.15 o
   2   3   6       20.95       27.01      2.23 o
   3   3   6       98.36      106.06      2.75 o
   4   3   6       59.74       70.69      3.50 o
   5   3   6      163.24      143.49      3.91 o
   6   3   6      117.96      104.72      3.74 o
   7   3   6       77.92       77.43      5.10 o
   8   3   6       22.89       23.47      4.94 o
   9   3   6        2.64        3.23      3.68 o
   0   4   6      428.60      457.16      7.47 o
   1   4   6     2475.18     2262.52     15.26 o
   2   4   6      592.94      618.85      6.14 o
   3   4   6      170.75      188.67      3.88 o
   4   4   6      291.01      281.11      4.69 o
   5   4   6      269.08      284.99      5.26 o
   6   4   6      133.79      153.69      5.37 o
   7   4   6       59.06       55.74      4.90 o
   8   4   6       28.85       29.90      5.50 o
   9   4   6       42.63       61.81      7.27 o
   0   5   6       67.54       72.10      5.45 o
   1   5   6      217.11      220.70      4.35 o
   2   5   6     1894.68     1951.37     16.13 o
   3   5   6      538.45      586.70      6.50 o
   4   5   6       17.68       16.64      1.89 o
   5   5   6      419.24      431.26      6.37 o
   6   5   6       60.90       67.37      4.58 o
   7   5   6       19.68       13.48      4.36 o
   8   5   6       12.59       17.80      4.79 o
   9   5   6        4.55       10.85      6.47 o
   0   6   6       71.77       64.88      7.01 o
   1   6   6      209.92      215.06      4.90 o
   2   6   6       67.22       88.21      3.83 o
   3   6   6      299.96      344.01      5.71 o
   4   6   6      218.38      211.92      4.23 o
   5   6   6      110.61      104.09      4.36 o
   6   6   6      193.84      196.77      6.67 o
   7   6   6       46.93       44.41      5.39 o
   8   6   6        2.78        2.21      5.36 o
   0   7   6     1469.81     1483.66     19.67 o
   1   7   6      225.97      300.46      5.90 o
   2   7   6      329.28      301.70      6.21 o
   3   7   6      280.04      290.89      6.51 o
   4   7   6      208.99      228.62      5.93 o
   5   7   6      353.60      318.40      8.80 o
   6   7   6        1.92        5.59      4.13 o
   7   7   6       39.85       54.41      8.13 o
   8   7   6       13.90        8.76      5.54 o
   0   8   6       11.53       21.38      5.26 o
   1   8   6       94.03      102.73      6.03 o
   2   8   6       72.45       71.36      4.46 o
   3   8   6      113.00       92.90      4.52 o
   4   8   6      185.01      164.84      5.93 o
   5   8   6       24.01       33.57      3.90 o
   6   8   6       37.87       38.73      5.14 o
   7   8   6       11.06       22.18      5.34 o
   8   8   6        0.24        0.24      4.80 o
   0   9   6      271.78      269.23      8.01 o
   1   9   6      240.95      268.86      7.53 o
   2   9   6       18.39       34.99      5.04 o
   3   9   6      110.38      116.84      6.21 o
   4   9   6      102.98      105.22      5.72 o
   5   9   6      123.17      124.36      5.64 o
   6   9   6      128.45      138.72      6.43 o
   7   9   6       16.77       15.46      5.87 o
   0  10   6       23.82       26.74      5.69 o
   1  10   6      143.00      142.26      7.38 o
   2  10   6      276.04      289.84      8.48 o
   3  10   6       36.71       31.65      4.93 o
   4  10   6        0.25        2.10      4.66 o
   5  10   6        8.82        9.26      3.92 o
   6  10   6       12.03       13.68      4.74 o
   7  10   6       15.89       13.43      5.59 o
   0  11   6        1.20        9.50      5.91 o
   1  11   6        8.23        6.23      4.71 o
   2  11   6       56.75       50.19      5.57 o
   3  11   6       16.22       17.54      4.69 o
   4  11   6      235.26      237.93      8.59 o
   5  11   6       13.84       14.14      4.25 o
   6  11   6       17.03       11.98      5.08 o
   0  12   6       14.53        5.08      7.38 o
   1  12   6       86.78       91.13      7.06 o
   2  12   6        4.78       10.39      6.29 o
   3  12   6       36.91       29.98      6.22 o
   4  12   6        3.29        8.99      5.74 o
   5  12   6        6.91       11.25      4.52 o
   0  13   6        2.01        0.00      9.34 o
   1  13   6       62.77       44.88      7.39 o
   2  13   6        1.39       10.60      6.36 o
   3  13   6        1.78       12.29      6.58 o
   4  13   6       16.11       19.34      6.16 o
   0  14   6        0.34       16.93     11.05 o
   1  14   6        5.16       16.55      6.94 o
   2  14   6        4.90       13.54      6.37 o
   3  14   6       15.86       22.25      6.37 o
   0  15   6       32.37       38.40     11.64 o
   1   0   7     1167.00      905.05      7.61 o
   2   0   7     1820.29     1320.67      9.45 o
   3   0   7       28.82       16.70      2.73 o
   4   0   7       50.12       39.93      3.32 o
   5   0   7        9.27       18.12      3.57 o
   6   0   7       27.63       20.30      3.59 o
   7   0   7       28.16       30.24      3.75 o
   8   0   7       70.12       63.97      4.84 o
   9   0   7        4.62        9.00      5.48 o
   0   1   7      671.94      608.88      5.34 o
   1   1   7      424.47      412.21      3.37 o
   2   1   7     2285.37     2115.57     12.82 o
   3   1   7      120.12      139.03      2.58 o
   4   1   7      534.22      500.13      5.59 o
   5   1   7       34.47       33.30      3.09 o
   6   1   7      193.22      185.07      5.54 o
   7   1   7        9.40       12.61      3.02 o
   8   1   7        5.05        6.14      3.24 o
   9   1   7        7.46       10.55      3.64 o
   0   2   7      351.73      451.30      7.53 o
   1   2   7       54.55       62.11      2.20 o
   2   2   7     1102.26     1181.08      8.36 o
   3   2   7      383.51      390.12      3.71 o
   4   2   7       64.55       65.41      2.27 o
   5   2   7       90.23       94.93      3.74 o
   6   2   7      723.08      713.78      7.89 o
   7   2   7        9.21       11.26      3.64 o
   8   2   7        9.56        7.74      4.01 o
   9   2   7        4.12       11.91      3.57 o
   0   3   7      764.08      879.81     10.35 o
   1   3   7     1450.80     1321.34      8.45 o
   2   3   7       85.35      126.31      2.85 o
   3   3   7      178.18      136.55      3.37 o
   4   3   7      110.04      124.87      3.83 o
   5   3   7       12.62       11.31      2.72 o
   6   3   7      727.90      771.71      8.79 o
   7   3   7       12.57       11.95      3.63 o
   8   3   7        4.07        3.54      4.13 o
   9   3   7        3.61        7.98      4.23 o
   0   4   7      634.43      592.27      9.05 o
   1   4   7      662.10      769.77      6.47 o
   2   4   7      806.73      929.29      7.54 o
   3   4   7       55.89       53.68      2.30 o
   4   4   7       99.13      101.90      3.37 o
   5   4   7      651.48      615.34      7.56 o
   6   4   7      350.54      351.45      6.62 o
   7   4   7        6.84       11.11      3.31 o
   8   4   7        3.11        0.00      3.82 o
   9   4   7       10.77        6.86      5.71 o
   0   5   7       29.74       20.83      4.07 o
   1   5   7     1022.73     1025.07      9.21 o
   2   5   7       68.39       97.28      3.66 o
   3   5   7       38.84       44.72      2.88 o
   4   5   7      249.17      251.24      5.16 o
   5   5   7      106.07      105.01      4.07 o
   6   5   7      423.26      454.99      7.99 o
   7   5   7      128.33      150.74      8.23 o
   8   5   7       21.45       32.56      5.95 o
   9   5   7        2.87       19.10      7.22 o
   0   6   7       16.88       34.98      4.69 o
   1   6   7     1382.91     1546.72     13.08 o
   2   6   7      479.27      448.04      5.92 o
   3   6   7        8.17        9.78      2.78 o
   4   6   7       46.70       34.72      3.77 o
   5   6   7      137.55      139.07      5.45 o
   6   6   7       63.16       72.61      5.25 o
   7   6   7        2.59        6.35      4.42 o
   8   6   7       13.10       24.53      6.42 o
   0   7   7      155.97      169.99      8.34 o
   1   7   7      217.62      235.14      5.80 o
   2   7   7      246.60      244.41      5.54 o
   3   7   7       98.39       97.34      4.75 o
   4   7   7      136.68      137.92      5.16 o
   5   7   7       48.82       43.40      2.87 o
   6   7   7        7.17        4.53      4.09 o
   7   7   7       74.95       84.01      6.11 o
   8   7   7        6.68        9.42      5.17 o
   0   8   7      601.62      592.18     14.85 o
   1   8   7       42.58       58.64      4.29 o
   2   8   7       20.26       31.96      4.14 o
   3   8   7        2.55        1.82      3.33 o
   4   8   7       35.40       28.42      4.56 o
   5   8   7       57.97       59.16      3.94 o
   6   8   7       40.76       32.20      5.03 o
   7   8   7       38.32       51.67      7.08 o
   8   8   7        5.32       12.88      5.26 o
   0   9   7        0.40        0.00      5.04 o
   1   9   7      515.66      526.25     10.31 o
   2   9   7      289.52      243.28      6.90 o
   3   9   7        6.42        4.57      3.63 o
   4   9   7        5.43        3.43      4.59 o
   5   9   7        7.12       11.03      3.90 o
   6   9   7       55.12       48.97      5.92 o
   7   9   7        3.60        2.53      4.59 o
   0  10   7       18.75       20.60      8.08 o
   1  10   7      159.53      164.96      6.49 o
   2  10   7       45.51       43.39      5.49 o
   3  10   7       66.73       76.08      6.07 o
   4  10   7       36.51       30.42      4.95 o
   5  10   7      230.88      224.62      9.49 o
   6  10   7        8.16       10.41      3.39 o
   7  10   7        6.63        8.52      5.10 o
   0  11   7      107.24      106.90      8.49 o
   1  11   7      354.82      355.59      9.60 o
   2  11   7      152.73      149.80      7.39 o
   3  11   7       19.51       18.81      5.17 o
   4  11   7        2.80        6.15      5.20 o
   5  11   7        6.27        7.76      3.66 o
   6  11   7       35.98       37.49      6.10 o
   0  12   7       19.49       15.94      9.17 o
   1  12   7        8.06       13.27      5.70 o
   2  12   7       22.84       24.74      5.91 o
   3  12   7       16.75       26.75      9.15 o
   4  12   7        3.24        6.86      5.32 o
   5  12   7        6.77        4.11      3.70 o
   0  13   7        6.82       29.61      7.97 o
   1  13   7       10.16        6.45      5.44 o
   2  13   7       13.72        9.11      5.69 o
   3  13   7        5.13        7.48      5.25 o
   4  13   7       10.39        7.04      6.45 o
   0  14   7       11.88       19.54      8.11 o
   1  14   7       54.76       80.98      8.12 o
   2  14   7        5.39       23.95      7.36 o
   3  14   7        0.49        1.88      5.58 o
   0   0   8      960.03     1029.16     10.87 o
   1   0   8     5964.59     6199.85     39.05 o
   2   0   8      737.86      878.45      6.85 o
   3   0   8       17.26        9.54      2.10 o
   4   0   8      251.20      254.77      5.71 o
   5   0   8     1009.83      995.16     13.56 o
   6   0   8      191.01      216.72      6.14 o
   7   0   8      121.03      113.49      4.91 o
   8   0   8        2.70        8.76      3.82 o
   9   0   8        2.15       19.78      7.80 o
   0   1   8        1.07        0.49      1.91 o
   1   1   8      728.84      866.67      5.12 o
   2   1   8     1689.15     1642.19     10.21 o
   3   1   8      238.80      234.77      3.38 o
   4   1   8       16.01       14.66      2.55 o
   5   1   8      329.02      340.96      4.80 o
   6   1   8      351.57      337.34      6.03 o
   7   1   8        0.30        0.00      2.85 o
   8   1   8       52.48       50.13      4.10 o
   9   1   8       36.73       43.03      5.25 o
   0   2   8      104.65      137.65      3.97 o
   1   2   8     1088.66     1208.98      7.62 o
   2   2   8     1002.63      971.29      7.18 o
   3   2   8      309.80      304.07      5.09 o
   4   2   8      159.66      166.05      3.97 o
   5   2   8      257.18      254.12      3.74 o
   6   2   8      184.81      187.73      5.12 o
   7   2   8       91.78      100.28      4.37 o
   8   2   8        6.54       10.34      3.75 o
   9   2   8       10.53       14.00      3.94 o
   0   3   8      244.06      195.74      7.27 o
   1   3   8      473.19      364.63      4.07 o
   2   3   8     1703.96     1786.21     10.75 o
   3   3   8       31.39       30.26      2.18 o
   4   3   8       55.25       65.81      2.99 o
   5   3   8      585.82      608.71      6.22 o
   6   3   8      110.52      113.02      4.47 o
   7   3   8      148.06      164.84      4.87 o
   8   3   8        4.10        5.77      3.95 o
   9   3   8       22.96       29.61      5.34 o
   0   4   8      425.02      429.94      7.84 o
   1   4   8      849.19      933.12      7.51 o
   2   4   8      668.46      651.45      5.61 o
   3   4   8       39.53       47.03      3.36 o
   4   4   8      106.42       97.17      3.63 o
   5   4   8      359.48      359.72      5.92 o
   6   4   8        3.19        6.91      2.42 o
   7   4   8       45.23       45.40      4.12 o
   8   4   8        1.77        0.00      3.11 o
   9   4   8       28.89       30.33     10.52 o
   0   5   8        3.10        7.31      4.14 o
   1   5   8      414.41      368.52      5.73 o
   2   5   8      369.70      384.64      4.55 o
   3   5   8      179.29      175.31      3.75 o
   4   5   8       43.20       43.91      3.16 o
   5   5   8      557.36      535.13      8.53 o
   6   5   8      161.03      172.65      6.47 o
   7   5   8       25.74       24.57      4.71 o
   8   5   8        5.43        2.46      4.33 o
   0   6   8      321.59      336.31      8.66 o
   1   6   8       22.67       22.95      3.04 o
   2   6   8       28.67       41.56      3.30 o
   3   6   8       17.14       27.80      3.17 o
   4   6   8       35.71       41.64      3.38 o
   5   6   8       44.03       44.63      4.46 o
   6   6   8        0.18        1.98      3.81 o
   7   6   8       44.85       44.31      5.59 o
   8   6   8        5.71        9.67      4.91 o
   0   7   8       18.46       24.59      5.16 o
   1   7   8       70.52       71.21      4.41 o
   2   7   8       80.84       80.60      4.30 o
   3   7   8      137.98      136.57      5.08 o
   4   7   8       86.06       83.30      4.59 o
   5   7   8       52.32       41.63      4.58 o
   6   7   8      147.85      162.08      6.44 o
   7   7   8        3.82        5.85      5.47 o
   8   7   8        9.33       23.57      6.55 o
   0   8   8       33.56       38.86      6.95 o
   1   8   8      519.69      502.94      7.97 o
   2   8   8      246.16      232.53      6.02 o
   3   8   8        0.32        0.00      3.21 o
   4   8   8      146.42      149.77      5.57 o
   5   8   8       12.35        6.95      2.87 o
   6   8   8       50.00       57.34      6.06 o
   7   8   8       16.81       19.14      5.52 o
   8   8   8        6.00       11.30      5.49 o
   0   9   8      432.41      438.36     12.91 o
   1   9   8       37.74       45.30      4.74 o
   2   9   8      172.54      175.36      6.59 o
   3   9   8       97.19      110.04      5.50 o
   4   9   8       53.40       48.02      5.46 o
   5   9   8      191.13      196.69      9.56 o
   6   9   8       57.91       47.84      5.56 o
   7   9   8        8.22        8.21      5.07 o
   0  10   8       12.84       13.16      7.62 o
   1  10   8      206.68      186.02      7.22 o
   2  10   8      227.31      197.49      7.00 o
   3  10   8      128.78      141.68      6.41 o
   4  10   8        3.52        1.98      4.20 o
   5  10   8       76.99       66.26      5.12 o
   6  10   8       10.72       11.05      5.13 o
   7  10   8       23.17       19.17      5.60 o
   0  11   8       43.72       41.78      8.30 o
   1  11   8       34.61       33.64      6.14 o
   2  11   8       87.15       78.14      7.34 o
   3  11   8       83.54       85.78      6.29 o
   4  11   8      130.44      127.74      8.14 o
   5  11   8       11.93        9.29      3.59 o
   6  11   8        1.15        0.13      4.52 o
   0  12   8       34.81       28.40      8.67 o
   1  12   8        6.45        6.73      5.06 o
   2  12   8       35.34       27.11      5.66 o
   3  12   8       13.82       26.28      5.17 o
   4  12   8       79.28       77.77      8.06 o
   5  12   8       41.86       60.07      8.06 o
   0  13   8        0.96        0.74      6.48 o
   1  13   8        6.20       17.06      5.59 o
   2  13   8        4.26        0.00      5.02 o
   3  13   8        6.99        9.49      6.68 o
   4  13   8        1.85        6.53      6.42 o
   0  14   8        1.69        9.13     10.43 o
   1  14   8        8.74       14.90      7.64 o
   2  14   8        6.37       10.09      5.98 o
   1   0   9      925.52      951.99      7.51 o
   2   0   9      854.55      820.59      9.30 o
   3   0   9      326.64      239.13      5.45 o
   4   0   9      492.06      451.58      6.40 o
   5   0   9      389.02      366.13      7.80 o
   6   0   9      155.76      152.88      6.25 o
   7   0   9        5.27        3.04      2.87 o
   8   0   9       22.67       37.10      7.23 o
   9   0   9        0.20        8.99      8.60 o
   0   1   9       42.47       49.64      3.62 o
   1   1   9     1585.86     1437.41      7.07 o
   2   1   9     3025.59     3326.73     18.35 o
   3   1   9      600.68      570.47      5.97 o
   4   1   9       65.19       75.84      3.65 o
   5   1   9       72.84       66.45      3.11 o
   6   1   9      320.67      324.25      6.59 o
   7   1   9       76.62       73.60      4.34 o
   8   1   9        1.50        2.03      3.46 o
   9   1   9       34.24       44.07      4.76 o
   0   2   9       34.35       34.87      3.75 o
   1   2   9      368.22      429.05      3.74 o
   2   2   9      402.27      417.24      4.86 o
   3   2   9      854.37      887.99      8.30 o
   4   2   9       24.58       28.08      2.94 o
   5   2   9      381.98      373.89      5.22 o
   6   2   9      440.57      446.53      6.36 o
   7   2   9        7.72        1.90      3.18 o
   8   2   9       14.90       28.57      6.41 o
   9   2   9        9.14       18.80      4.39 o
   0   3   9      418.72      450.34      7.10 o
   1   3   9     1304.85     1181.58      8.10 o
   2   3   9      994.30     1003.75      6.71 o
   3   3   9      133.53      107.10      3.80 o
   4   3   9       26.76       20.45      3.29 o
   5   3   9      171.31      171.08      3.64 o
   6   3   9      267.63      258.94      5.38 o
   7   3   9      105.23      115.52      4.54 o
   8   3   9        6.08       11.68      5.56 o
   9   3   9        4.52        3.05      5.34 o
   0   4   9      759.16      883.19      9.32 o
   1   4   9     1662.71     1685.65     10.64 o
   2   4   9      810.14      868.00      7.19 o
   3   4   9      104.47       86.54      2.29 o
   4   4   9       16.63        9.13      2.51 o
   5   4   9      205.54      203.05      5.05 o
   6   4   9      432.21      449.50      6.59 o
   7   4   9        3.73        6.23      3.13 o
   8   4   9       10.19       10.10      3.98 o
   9   4   9       17.03       17.78      7.00 o
   0   5   9      972.83     1087.65     14.83 o
   1   5   9      287.70      295.55      4.46 o
   2   5   9      294.84      291.80      4.83 o
   3   5   9       41.40       49.51      2.89 o
   4   5   9        0.75        2.74      2.39 o
   5   5   9      227.46      213.91      6.40 o
   6   5   9       90.53       92.32      5.35 o
   7   5   9        5.93        7.15      3.32 o
   8   5   9        0.87        0.00      4.74 o
   0   6   9      230.15      235.38      8.45 o
   1   6   9      271.21      275.16      5.46 o
   2   6   9        6.17       11.24      3.23 o
   3   6   9       37.00       37.60      3.13 o
   4   6   9       34.11       28.07      3.07 o
   5   6   9      117.22      122.10      4.48 o
   6   6   9       48.71       49.63      4.72 o
   7   6   9       54.02       64.13      5.87 o
   8   6   9        2.08        0.00      3.45 o
   0   7   9      755.06      712.12     13.23 o
   1   7   9      520.97      508.57      9.44 o
   2   7   9      214.73      235.34      5.53 o
   3   7   9      321.94      336.95     10.70 o
   4   7   9       50.65       52.67      3.71 o
   5   7   9       35.72       39.41      4.58 o
   6   7   9      175.54      178.29      5.95 o
   7   7   9        8.63        9.97      4.98 o
   8   7   9       23.10       27.46      8.96 o
   0   8   9      304.25      341.50      9.99 o
   1   8   9      216.00      224.23      6.79 o
   2   8   9       64.53       72.34      4.78 o
   3   8   9       49.98       48.00      4.34 o
   4   8   9       19.50       21.18      4.30 o
   5   8   9       45.31       45.80      4.32 o
   6   8   9        3.31        1.40      3.92 o
   7   8   9       37.67       32.82      6.22 o
   0   9   9        3.78        1.56      4.84 o
   1   9   9       20.99       18.08      4.09 o
   2   9   9        8.67        4.06      3.44 o
   3   9   9       53.93       46.11      4.78 o
   4   9   9       40.30       28.53      4.44 o
   5   9   9      105.40      112.90      4.88 o
   6   9   9       16.83       23.30      4.93 o
   7   9   9        1.02        1.52      4.88 o
   0  10   9      105.00      115.56     10.57 o
   1  10   9      264.70      269.11      9.61 o
   2  10   9      109.18      113.89      6.25 o
   3  10   9       33.46       37.65      4.95 o
   4  10   9       39.52       29.98      4.83 o
   5  10   9       50.85       41.36      4.75 o
   6  10   9        4.42        3.89      4.35 o
   0  11   9        5.97        0.00      8.73 o
   1  11   9       31.89       30.71      5.70 o
   2  11   9       40.58       34.44      5.69 o
   3  11   9       74.19       69.57      6.45 o
   4  11   9       67.24       67.87      6.44 o
   5  11   9        1.59        4.75      3.38 o
   6  11   9       13.38       19.53      5.53 o
   0  12   9       19.39       10.84      8.95 o
   1  12   9       20.87       11.11      6.31 o
   2  12   9       22.78       23.60      5.91 o
   3  12   9        1.48        2.34      5.45 o
   4  12   9        8.70        8.73      5.76 o
   5  12   9       25.77       23.75      6.56 o
   0  13   9       12.77       12.40      9.78 o
   1  13   9       12.92       11.00      5.90 o
   2  13   9        4.26        0.00      5.76 o
   3  13   9       15.39       11.21      5.86 o
   4  13   9        3.94        8.51      5.58 o
   0  14   9        3.08        4.73      7.80 o
   1  14   9       15.06       21.31      7.28 o
   2  14   9       18.32       35.67      7.36 o
   0   0  10     4068.38     4376.95     38.41 o
   1   0  10     1150.54      985.71      8.13 o
   2   0  10     1100.67     1147.73      8.86 o
   3   0  10      576.81      593.82     13.59 o
   4   0  10      527.23      453.91      8.04 o
   5   0  10     1141.31     1102.81     21.40 o
   6   0  10      198.09      189.41     19.28 o
   7   0  10        0.91        4.30      3.70 o
   8   0  10        0.18        7.14      4.41 o
   9   0  10        0.36       13.27      5.52 o
   0   1  10      480.17      421.89      5.51 o
   1   1  10     1846.88     1702.17      9.17 o
   2   1  10     1629.97     1683.42     10.29 o
   3   1  10      570.55      587.68      5.98 o
   4   1  10      453.86      488.53      5.64 o
   5   1  10      358.23      337.14      9.47 o
   6   1  10     1288.83     1297.18     12.30 o
   7   1  10       37.77       33.53      3.68 o
   8   1  10       53.54       53.94      5.42 o
   9   1  10       12.27       20.53      8.75 o
   0   2  10       12.50       17.79      3.74 o
   1   2  10      267.45      249.40      3.28 o
   2   2  10      399.14      474.95      5.03 o
   3   2  10      155.93      170.89      4.13 o
   4   2  10      386.07      380.51      6.20 o
   5   2  10        2.18        0.00      3.04 o
   6   2  10       83.78       91.40      3.54 o
   7   2  10       76.51       73.75      4.65 o
   8   2  10        1.26        8.82      3.90 o
   9   2  10       15.53       29.85      8.15 o
   0   3  10      177.88      172.38      5.77 o
   1   3  10      243.25      302.52      4.23 o
   2   3  10       37.50       41.62      2.04 o
   3   3  10       77.74       83.11      3.71 o
   4   3  10        5.73        4.11      2.88 o
   5   3  10      206.63      208.63      6.69 o
   6   3  10       18.72       13.08      2.27 o
   7   3  10        4.18        3.35      2.72 o
   8   3  10        3.28        9.72      4.35 o
   9   3  10       11.88       30.35      7.72 o
   0   4  10      153.99      157.40      4.29 o
   1   4  10      207.72      222.39      3.69 o
   2   4  10       84.81       79.92      2.75 o
   3   4  10      518.26      493.91      5.04 o
   4   4  10       10.21        7.39      3.25 o
   5   4  10       76.74       88.65      3.75 o
   6   4  10       98.57       95.76      3.73 o
   7   4  10       42.38       44.24      4.33 o
   8   4  10        2.65        0.00      3.93 o
   0   5  10      185.33      227.69      6.42 o
   1   5  10        8.44       12.34      2.86 o
   2   5  10       52.67       46.98      2.56 o
   3   5  10      154.89      134.32      3.47 o
   4   5  10       59.34       73.08      3.28 o
   5   5  10      114.45      117.37      5.21 o
   6   5  10        7.28        6.08      3.00 o
   7   5  10       20.99       15.03      3.68 o
   8   5  10        0.62        6.07      8.18 o
   0   6  10      847.42      873.85     12.78 o
   1   6  10      414.90      402.67      6.10 o
   2   6  10       28.30       34.22      3.05 o
   3   6  10       30.93       28.02      2.68 o
   4   6  10       12.99       15.38      3.42 o
   5   6  10       56.78       51.33      4.25 o
   6   6  10       40.12       39.62      4.20 o
   7   6  10       56.80       55.02      5.39 o
   8   6  10        6.90        4.97      5.58 o
   0   7  10       78.19       87.04      6.53 o
   1   7  10       62.98       61.94      4.72 o
   2   7  10      665.60      653.36     10.46 o
   3   7  10       68.67       60.03      3.73 o
   4   7  10       71.59       75.48      3.51 o
   5   7  10       55.23       56.89      4.08 o
   6   7  10       80.39       86.27      6.02 o
   7   7  10        4.02        5.66      4.41 o
   8   7  10        7.25        3.53      5.84 o
   0   8  10       67.78       86.34      6.54 o
   1   8  10       19.32       17.21      4.12 o
   2   8  10      101.55       84.21      4.44 o
   3   8  10       78.94       80.27      4.16 o
   4   8  10       91.29       93.10      4.90 o
   5   8  10       39.80       38.33      5.19 o
   6   8  10       26.69       19.78      4.90 o
   7   8  10        1.44        9.63      4.75 o
   0   9  10       26.77       30.35      7.57 o
   1   9  10        4.34        5.18      3.80 o
   2   9  10       28.97       25.41      4.46 o
   3   9  10        5.78        4.48      4.04 o
   4   9  10        8.39        9.75      4.40 o
   5   9  10       24.00       17.04      4.05 o
   6   9  10        8.87        6.81      4.27 o
   7   9  10        5.42        6.26      7.10 o
   0  10  10        8.27        5.32      6.44 o
   1  10  10        0.27        2.03      4.75 o
   2  10  10       25.98       19.46      4.49 o
   3  10  10      156.20      125.00      7.22 o
   4  10  10       13.98       12.72      4.27 o
   5  10  10       61.92       55.97      4.47 o
   6  10  10        0.01        0.00      4.69 o
   0  11  10       64.88       64.28      9.97 o
   1  11  10      264.70      256.71      8.91 o
   2  11  10        9.75        9.28      4.33 o
   3  11  10        2.09        2.44      4.17 o
   4  11  10       38.16       39.04      5.72 o
   5  11  10        3.60        9.04      5.09 o
   0  12  10        1.42        1.14      5.88 o
   1  12  10        5.49        7.06      5.79 o
   2  12  10       33.52       26.18      7.31 o
   3  12  10       15.06       11.42      5.44 o
   4  12  10       11.65       20.90      5.86 o
   5  12  10       27.39       26.87      6.69 o
   0  13  10        0.91       14.26     14.75 o
   1  13  10       31.41       28.13      6.26 o
   2  13  10       36.67       48.20      6.97 o
   3  13  10        0.47        0.00      5.32 o
   0  14  10        1.62        6.37     10.72 o
   1  14  10       20.22       14.22      6.60 o
   2  14  10        3.82       12.03      6.46 o
   1   0  11      231.01      245.50      4.07 o
   2   0  11      718.66      946.44      7.97 o
   3   0  11      159.33      158.78      6.39 o
   4   0  11      408.24      352.98     10.87 o
   5   0  11      859.80      818.96     17.62 o
   6   0  11       28.14       22.19      2.88 o
   7   0  11       16.18       15.85      4.69 o
   8   0  11       41.52       32.44      5.82 o
   9   0  11       11.51       11.24      8.56 o
   0   1  11     1912.85     1707.01     13.49 o
   1   1  11     1183.81     1363.15      7.85 o
   2   1  11     1057.02     1171.21      9.45 o
   3   1  11      119.76      136.39      2.86 o
   4   1  11      230.68      202.62      7.06 o
   5   1  11       34.91       36.96      3.58 o
   6   1  11       23.29       16.52      2.41 o
   7   1  11       54.20       56.16      3.20 o
   8   1  11        4.76        6.05      3.97 o
   9   1  11       27.82       38.58      8.03 o
   0   2  11      115.82      135.87      4.50 o
   1   2  11       24.07       13.05      1.83 o
   2   2  11      183.47      191.66      3.55 o
   3   2  11       42.53       40.19      3.42 o
   4   2  11      389.26      374.25      5.72 o
   5   2  11      526.91      512.68      7.41 o
   6   2  11       21.74       28.78      5.30 o
   7   2  11        2.02        1.96      2.78 o
   8   2  11        6.53       10.19      3.42 o
   9   2  11       14.06       12.88      6.08 o
   0   3  11       79.26       74.25      4.48 o
   1   3  11      457.84      481.36      4.94 o
   2   3  11      244.66      275.84      3.26 o
   3   3  11      236.02      234.67      5.08 o
   4   3  11      311.38      337.38      6.57 o
   5   3  11       72.47       75.83      4.71 o
   6   3  11      169.61      156.55      8.17 o
   7   3  11       71.08       62.51      8.11 o
   8   3  11       26.72       23.98      7.08 o
   0   4  11      206.79      185.74      5.66 o
   1   4  11      123.31      150.73      3.03 o
   2   4  11      400.14      434.33      4.63 o
   3   4  11      161.26      130.02      3.85 o
   4   4  11       94.06       94.63      5.65 o
   5   4  11       16.79       19.97      4.24 o
   6   4  11       41.35       40.80      5.43 o
   7   4  11       27.97       28.00      5.55 o
   8   4  11        5.34        9.99      7.31 o
   0   5  11       10.70       11.54      3.47 o
   1   5  11       65.00       66.41      3.06 o
   2   5  11      271.95      303.68      5.41 o
   3   5  11      143.88      127.23      3.74 o
   4   5  11        8.55       13.16      2.09 o
   5   5  11      202.18      201.34      7.86 o
   6   5  11      140.33      148.11      7.50 o
   7   5  11        1.16        2.05      3.62 o
   8   5  11        3.75       21.40      7.50 o
   0   6  11      328.15      359.41      7.91 o
   1   6  11      187.21      154.33      5.82 o
   2   6  11        5.03        4.88      2.57 o
   3   6  11      145.94      138.55      4.12 o
   4   6  11      132.84      121.70      3.85 o
   5   6  11       63.83       57.47      4.53 o
   6   6  11       41.05       40.41      4.43 o
   7   6  11       55.00       44.61      4.00 o
   8   6  11        2.34        9.30      7.76 o
   0   7  11        0.60        0.00      5.00 o
   1   7  11      118.32      112.66      4.42 o
   2   7  11        4.09        7.76      3.20 o
   3   7  11       53.17       55.47      3.43 o
   4   7  11       51.80       48.36      3.32 o
   5   7  11      220.59      221.99      8.42 o
   6   7  11       17.45       20.65      4.94 o
   7   7  11        3.16        6.11      5.85 o
   0   8  11      104.94      109.46     14.63 o
   1   8  11      265.16      275.14      7.35 o
   2   8  11        3.69        1.10      2.94 o
   3   8  11      386.65      386.18      8.83 o
   4   8  11      106.44      102.73      4.21 o
   5   8  11      104.12      101.86      6.81 o
   6   8  11       35.19       33.44      4.23 o
   7   8  11       23.71       27.03      5.93 o
   0   9  11      126.69      128.94      8.59 o
   1   9  11       14.02       10.56      4.60 o
   2   9  11       20.84       24.83      4.38 o
   3   9  11       67.60       68.41      4.61 o
   4   9  11      150.26      147.31      6.33 o
   5   9  11       32.79       26.88      4.29 o
   6   9  11        5.22        5.41      3.90 o
   7   9  11        6.56       11.30      7.99 o
   0  10  11      379.51      363.97     12.23 o
   1  10  11       44.19       32.87      5.12 o
   2  10  11        3.02        1.18      4.04 o
   3  10  11        3.13        4.53      4.18 o
   4  10  11        4.01        6.73      4.39 o
   5  10  11       89.28       74.08      6.95 o
   6  10  11        5.88        6.50      4.58 o
   0  11  11        6.62        0.00      6.70 o
   1  11  11       88.59       86.92      6.10 o
   2  11  11       45.56       42.09      5.43 o
   3  11  11       65.93       70.22      6.68 o
   4  11  11       78.75       73.94      6.56 o
   5  11  11       42.06       42.24      6.76 o
   0  12  11       69.20       59.63     16.70 o
   1  12  11        1.48        0.00      4.61 o
   2  12  11       30.28       38.27      6.56 o
   3  12  11       55.11       58.39      6.87 o
   4  12  11       10.86       11.90      5.29 o
   0  13  11       20.56        4.28      8.10 o
   1  13  11       16.79       18.07      6.82 o
   2  13  11       19.43       21.71      6.27 o
   3  13  11        0.60        0.97      5.69 o
   0  14  11        0.02        8.42      7.95 o
   1  14  11       39.37       43.13     10.55 o
   0   0  12     1763.41     2311.08     38.01 o
   1   0  12      828.47      725.66      7.42 o
   2   0  12      846.53      955.65      8.54 o
   3   0  12        0.03        5.41      4.48 o
   4   0  12       46.03       57.13      4.29 o
   5   0  12       63.36       59.78      5.10 o
   6   0  12      132.63      128.40     14.47 o
   7   0  12       14.69       14.72      3.78 o
   8   0  12        2.57        4.37      4.75 o
   9   0  12        0.31        4.03     10.88 o
   0   1  12      272.11      299.19      4.93 o
   1   1  12      197.36      195.16      3.03 o
   2   1  12      296.34      292.80      2.52 o
   3   1  12        1.04        2.75      1.84 o
   4   1  12       52.14       62.05      2.59 o
   5   1  12      242.11      247.63      6.55 o
   6   1  12      361.24      350.98      8.08 o
   7   1  12       14.45        9.80      2.35 o
   8   1  12       36.17       26.47      4.70 o
   0   2  12      306.57      361.02      5.78 o
   1   2  12     1423.93     1612.01      8.57 o
   2   2  12      352.71      326.09      4.13 o
   3   2  12       80.73       92.51      3.00 o
   4   2  12       35.99       43.22      3.67 o
   5   2  12        8.28        9.22      3.45 o
   6   2  12      307.07      292.38     12.67 o
   7   2  12      104.01       94.18      6.19 o
   8   2  12        3.52        0.00      5.10 o
   0   3  12       10.90       13.02      3.00 o
   1   3  12       84.00      123.89      3.40 o
   2   3  12       31.74       46.54      2.73 o
   3   3  12       96.82       92.82      4.19 o
   4   3  12        5.89        8.51      3.31 o
   5   3  12      414.28      400.74      7.26 o
   6   3  12       55.40       63.98      4.36 o
   7   3  12       12.25        9.50      5.21 o
   8   3  12        9.48       29.41     12.53 o
   0   4  12       94.36      101.42      5.66 o
   1   4  12      805.48      824.62      7.48 o
   2   4  12        5.70        4.09      2.22 o
   3   4  12      101.99      109.08      3.99 o
   4   4  12       13.88       14.83      3.34 o
   5   4  12       38.67       39.86      4.67 o
   6   4  12      136.74      136.49      6.31 o
   7   4  12      124.89      151.55      9.11 o
   8   4  12        0.52        7.41      5.62 o
   0   5  12      158.93      126.23      4.06 o
   1   5  12      499.52      507.66      6.04 o
   2   5  12       37.28       46.24      2.73 o
   3   5  12        3.96        2.94      1.82 o
   4   5  12        9.49        5.67      4.45 o
   5   5  12        2.18        2.87      4.22 o
   6   5  12        5.57        7.42      5.02 o
   7   5  12        4.66        5.41      6.34 o
   8   5  12        1.65        0.00      8.56 o
   0   6  12      345.45      350.64      8.42 o
   1   6  12       89.41       95.04      3.80 o
   2   6  12       30.16       25.52      3.31 o
   3   6  12       84.61       75.16      3.16 o
   4   6  12      107.92      118.77      6.19 o
   5   6  12       37.59       33.73      5.82 o
   6   6  12       45.92       43.27      6.92 o
   7   6  12        0.79        6.22      5.96 o
   8   6  12        0.84       10.14      7.35 o
   0   7  12       14.52       15.50      5.21 o
   1   7  12      130.75      137.00      5.90 o
   2   7  12      293.40      276.51      5.87 o
   3   7  12       44.90       37.08      2.95 o
   4   7  12       79.75       74.24      3.60 o
   5   7  12        1.04        0.00      3.37 o
   6   7  12       21.78       13.74      4.14 o
   7   7  12        6.41        9.07      6.10 o
   0   8  12        1.17        1.99      5.51 o
   1   8  12      130.58      129.36      4.85 o
   2   8  12       79.93       77.44      5.20 o
   3   8  12       17.99       11.08      3.26 o
   4   8  12      161.60      162.65      5.43 o
   5   8  12      139.88      145.98      6.02 o
   6   8  12       32.49       33.18      5.03 o
   7   8  12       13.92       18.75      7.55 o
   0   9  12      122.32      124.25      7.52 o
   1   9  12      199.59      202.99      6.99 o
   2   9  12       35.66       36.71      4.64 o
   3   9  12      128.41      126.31      5.83 o
   4   9  12       50.30       55.21      5.30 o
   5   9  12       26.81       22.71      4.71 o
   6   9  12        6.47       10.54      5.24 o
   0  10  12        1.63        0.00      8.38 o
   1  10  12      114.22      125.82      9.58 o
   2  10  12        2.46        4.97      4.77 o
   3  10  12       13.50       10.92      4.38 o
   4  10  12       51.25       50.55      7.35 o
   5  10  12      206.66      235.36     10.31 o
   6  10  12       33.88       40.27      7.84 o
   0  11  12       32.34       28.91      7.58 o
   1  11  12      136.24      134.28      9.53 o
   2  11  12       18.21       16.79      4.88 o
   3  11  12       11.61       12.82      5.26 o
   4  11  12        5.60        9.91      5.18 o
   5  11  12       13.55       17.25      5.55 o
   0  12  12       39.91       37.40     11.71 o
   1  12  12        2.07        3.50      5.42 o
   2  12  12       12.89       19.40      5.06 o
   3  12  12        6.34        6.03      5.26 o
   4  12  12       14.17       21.67      5.73 o
   0  13  12        0.21        5.07      9.31 o
   1  13  12        4.95       10.23      7.13 o
   2  13  12       43.00       46.44      7.44 o
   3  13  12        3.86       20.81      6.90 o
   1   0  13      163.52      185.10      4.66 o
   2   0  13       49.49       49.69      3.31 o
   3   0  13     1041.25     1065.45     14.34 o
   4   0  13       11.59        8.22      4.07 o
   5   0  13      228.58      272.27     13.31 o
   6   0  13        0.87        6.39      8.18 o
   7   0  13       88.39       99.06     11.87 o
   8   0  13       19.11       27.90     11.65 o
   0   1  13      732.27      630.53      7.05 o
   1   1  13      303.50      296.19      3.70 o
   2   1  13       77.35       94.09      2.02 o
   3   1  13      203.77      179.99      3.72 o
   4   1  13      165.39      173.49      3.78 o
   5   1  13       19.96       25.38      3.31 o
   6   1  13      129.82      132.60      4.26 o
   7   1  13        6.13        7.40      2.96 o
   8   1  13       40.76       54.99     14.69 o
   0   2  13       31.75       30.35      3.34 o
   1   2  13      246.46      223.85      3.15 o
   2   2  13     1212.17     1239.05      8.69 o
   3   2  13       66.85       67.63      3.62 o
   4   2  13       27.20       23.35      2.95 o
   5   2  13       28.32       23.12      3.00 o
   6   2  13      124.56      134.93      7.62 o
   7   2  13        6.95        6.20      5.47 o
   8   2  13       12.21       15.26      6.57 o
   0   3  13       11.65       14.94      3.80 o
   1   3  13      384.39      389.95      4.76 o
   2   3  13      217.81      216.28      3.99 o
   3   3  13      150.32      169.17      5.37 o
   4   3  13       27.27       26.70      3.47 o
   5   3  13      233.86      191.01      7.44 o
   6   3  13      173.60      161.42      5.32 o
   7   3  13       21.23       23.72      7.51 o
   8   3  13       17.59       13.70      6.52 o
   0   4  13      303.57      272.70      7.07 o
   1   4  13      457.85      394.98      5.05 o
   2   4  13      357.10      349.60      5.76 o
   3   4  13       39.29       46.41      3.50 o
   4   4  13      106.42      105.99      5.39 o
   5   4  13      315.93      301.40      7.73 o
   6   4  13      170.29      192.29      6.97 o
   7   4  13       10.22       16.53      6.59 o
   8   4  13       11.77       26.37      6.07 o
   0   5  13     1043.44     1044.51     13.38 o
   1   5  13      385.35      381.19      5.57 o
   2   5  13      379.50      361.87      5.76 o
   3   5  13      197.92      183.95      6.41 o
   4   5  13      115.46      108.28      5.29 o
   5   5  13       42.11       46.11      5.60 o
   6   5  13       90.94      106.06      6.53 o
   7   5  13       15.19        8.40      6.05 o
   8   5  13        3.15        5.99      9.08 o
   0   6  13      223.76      194.21      5.65 o
   1   6  13       29.40       34.02      3.11 o
   2   6  13       66.71       71.81      3.81 o
   3   6  13      259.41      254.10      5.04 o
   4   6  13      172.82      173.13      7.80 o
   5   6  13       84.70       89.90      6.66 o
   6   6  13       16.86       11.31      5.76 o
   7   6  13       17.00        9.36      6.28 o
   0   7  13      131.91      145.54      7.24 o
   1   7  13       35.22       35.72      3.63 o
   2   7  13      283.55      301.26      5.40 o
   3   7  13      113.98      114.04      5.48 o
   4   7  13      102.60       91.34      3.98 o
   5   7  13      103.14      101.75      7.32 o
   6   7  13        9.94       10.76      6.75 o
   7   7  13       20.42       25.44      6.36 o
   0   8  13       52.71       46.76      7.52 o
   1   8  13      192.79      181.44      5.49 o
   2   8  13       81.64       84.33      4.78 o
   3   8  13       51.49       43.80      3.86 o
   4   8  13       13.91       10.52      3.20 o
   5   8  13       40.49       39.74      3.86 o
   6   8  13       31.32       34.14      7.60 o
   7   8  13       40.59       33.93      8.19 o
   0   9  13      170.91      169.55      8.50 o
   1   9  13       17.92       18.06      4.50 o
   2   9  13       13.26       11.23      4.25 o
   3   9  13        0.39        1.19      3.19 o
   4   9  13       86.01       87.24      4.72 o
   5   9  13       34.96       23.51      4.77 o
   6   9  13        5.13        7.46      6.74 o
   0  10  13      138.70      120.41     10.43 o
   1  10  13      137.12      123.36      6.96 o
   2  10  13       44.04       29.77      5.34 o
   3  10  13       57.95       49.37      5.80 o
   4  10  13       31.61       35.96      4.60 o
   5  10  13        9.44        4.97      4.65 o
   0  11  13        1.49        0.00      5.76 o
   1  11  13        6.43        5.57      4.87 o
   2  11  13        0.78        1.06      4.61 o
   3  11  13       72.58       66.33      7.33 o
   4  11  13       30.01       29.86      4.62 o
   5  11  13       10.95       10.95      5.34 o
   0  12  13        0.67        3.28      5.90 o
   1  12  13        0.70        4.43      5.35 o
   2  12  13        4.15        5.02      5.12 o
   3  12  13       16.38       16.22      5.62 o
   4  12  13       14.87       22.34      6.16 o
   0  13  13        0.84        3.01      9.04 o
   1  13  13        3.28        2.67      5.05 o
   2  13  13        3.70        8.31      5.53 o
   0   0  14     4694.83     5072.68     55.60 o
   1   0  14      102.98      104.58      4.27 o
   2   0  14      497.65      550.27      7.95 o
   3   0  14        1.50        0.00      4.41 o
   4   0  14        3.77        4.87      4.66 o
   5   0  14       50.23       42.25      5.59 o
   6   0  14       68.12       69.42     23.95 o
   7   0  14       51.81       66.40      9.93 o
   8   0  14       49.23       75.96     15.08 o
   0   1  14      205.08      247.77      5.03 o
   1   1  14       12.42       13.75      2.06 o
   2   1  14      176.77      179.07      2.80 o
   3   1  14       45.96       45.53      2.74 o
   4   1  14      213.37      212.34      3.42 o
   5   1  14       14.33       14.91      2.66 o
   6   1  14       33.11       26.30      3.08 o
   7   1  14        3.60        0.61      3.81 o
   8   1  14       29.24       41.22      8.29 o
   0   2  14        3.08        2.70      2.66 o
   1   2  14      277.19      310.61      3.58 o
   2   2  14      234.74      221.79      2.72 o
   3   2  14      349.96      356.46      5.36 o
   4   2  14       75.55       72.55      3.83 o
   5   2  14      264.80      251.35      4.98 o
   6   2  14       26.99       25.69      4.30 o
   7   2  14       13.56       22.18      8.77 o
   8   2  14        7.94        6.68      7.28 o
   0   3  14        1.91        1.69      2.75 o
   1   3  14      258.93      267.05      4.14 o
   2   3  14      180.39      210.51      2.89 o
   3   3  14       36.74       47.54      3.33 o
   4   3  14       41.50       37.55      4.19 o
   5   3  14       36.77       34.95      4.57 o
   6   3  14        5.97        5.89      3.39 o
   7   3  14        0.30        0.58      5.31 o
   8   3  14       16.28       26.25     10.02 o
   0   4  14       12.35       13.60      3.97 o
   1   4  14       40.73       52.11      3.37 o
   2   4  14      269.18      260.37      5.14 o
   3   4  14      141.62      168.12      5.43 o
   4   4  14      273.33      247.02      7.34 o
   5   4  14      173.12      180.69      6.67 o
   6   4  14        0.97        4.98      4.37 o
   7   4  14       25.06       30.40      7.29 o
   8   4  14        8.24       15.64      6.42 o
   0   5  14     1484.75     1530.57     17.84 o
   1   5  14      305.28      325.75      5.70 o
   2   5  14       81.67       97.03      4.22 o
   3   5  14       40.97       39.34      3.78 o
   4   5  14       29.59       33.05      5.10 o
   5   5  14      117.73      138.08      6.89 o
   6   5  14       19.22       19.89      4.87 o
   7   5  14        4.95        2.04      5.51 o
   0   6  14       68.38       76.02      6.65 o
   1   6  14       24.46       28.17      2.97 o
   2   6  14      264.42      260.91      5.14 o
   3   6  14       71.72       55.75      4.07 o
   4   6  14      178.80      171.06      9.27 o
   5   6  14      100.41       92.80      6.74 o
   6   6  14       12.31       15.02      6.26 o
   7   6  14       19.90       18.33      6.38 o
   0   7  14      563.46      533.87     11.39 o
   1   7  14      382.63      387.50      6.38 o
   2   7  14        1.11        0.46      2.71 o
   3   7  14       63.19       65.12      3.66 o
   4   7  14       44.16       50.61      2.84 o
   5   7  14       35.43       34.51      6.55 o
   6   7  14       41.80       42.33      6.87 o
   7   7  14       22.92       32.32      6.83 o
   0   8  14        0.41        2.16      4.27 o
   1   8  14       79.34       88.07      5.10 o
   2   8  14       16.87       12.93      3.42 o
   3   8  14       23.80       20.52      3.77 o
   4   8  14       44.80       41.09      3.53 o
   5   8  14      106.46       98.57      6.60 o
   6   8  14       12.45       10.51      6.08 o
   0   9  14      174.89      206.46     10.98 o
   1   9  14       49.16       49.39      5.68 o
   2   9  14       14.25       15.28      4.31 o
   3   9  14        7.76       14.06      3.57 o
   4   9  14       37.47       20.95      4.09 o
   5   9  14       10.08        9.08      3.67 o
   6   9  14       26.30       28.86      8.12 o
   0  10  14        1.38        3.34      5.59 o
   1  10  14       11.80        9.03      4.95 o
   2  10  14        9.31        6.28      4.68 o
   3  10  14       29.20       27.52      4.50 o
   4  10  14        1.28        4.53      3.63 o
   5  10  14       24.09       31.61      7.43 o
   0  11  14       10.46        5.70      6.41 o
   1  11  14        5.54        5.53      4.66 o
   2  11  14        7.30       10.37      4.95 o
   3  11  14        0.78        3.53      4.86 o
   4  11  14       19.41       24.03      4.77 o
   0  12  14        6.93       13.98      8.42 o
   1  12  14       23.62       22.14      5.69 o
   2  12  14       21.68       21.95      5.71 o
   3  12  14       15.73       21.58      6.86 o
   0  13  14        6.07        5.34      6.87 o
   1  13  14        7.59        9.61      5.30 o
   1   0  15       31.35       43.20      4.15 o
   2   0  15       83.92       84.21      4.28 o
   3   0  15       56.42       52.69      5.47 o
   4   0  15        1.30        5.27      4.70 o
   5   0  15        0.06        1.34      5.03 o
   6   0  15      117.47      116.19     10.28 o
   7   0  15        1.23        0.00      7.89 o
   8   0  15        3.90        0.00     14.64 o
   0   1  15      355.59      347.68      5.65 o
   1   1  15      321.68      313.04      4.07 o
   2   1  15      305.77      296.93      3.41 o
   3   1  15      140.31      159.13      3.94 o
   4   1  15      100.34      100.97      4.22 o
   5   1  15       71.29       79.13      4.03 o
   6   1  15       75.54       72.62      5.60 o
   7   1  15        6.49       10.18      5.47 o
   8   1  15        0.17        0.00      6.91 o
   0   2  15       28.03       34.68      3.45 o
   1   2  15      165.84      189.96      3.15 o
   2   2  15        7.54        8.24      2.00 o
   3   2  15        5.13        3.27      2.37 o
   4   2  15        6.00        6.95      2.78 o
   5   2  15       24.96       25.26      3.28 o
   6   2  15       16.93       14.57      3.58 o
   7   2  15        8.45        3.95      3.50 o
   8   2  15        0.88        7.79      7.65 o
   0   3  15       51.09       55.22      4.26 o
   1   3  15       51.72       58.49      2.76 o
   2   3  15      552.30      554.42      4.90 o
   3   3  15      190.08      200.41      5.03 o
   4   3  15      144.46      149.39      5.48 o
   5   3  15      186.55      167.99      5.84 o
   6   3  15      158.14      149.55     24.29 o
   7   3  15        1.92        4.31      3.61 o
   8   3  15        5.39       17.04     11.44 o
   0   4  15      506.64      568.78     12.94 o
   1   4  15        4.04        4.37      2.40 o
   2   4  15      135.59      136.58      3.65 o
   3   4  15       71.17       76.06      3.92 o
   4   4  15      370.73      360.34     11.72 o
   5   4  15      109.33      117.26      6.33 o
   6   4  15       31.61       28.49      5.21 o
   7   4  15        3.53        0.95      4.60 o
   8   4  15        0.95        7.10      7.79 o
   0   5  15       90.85       99.17      6.57 o
   1   5  15      117.13      128.22      4.16 o
   2   5  15       21.24       21.46      3.15 o
   3   5  15       79.51       84.05      5.04 o
   4   5  15       75.57       87.09      5.96 o
   5   5  15      177.52      173.89      8.25 o
   6   5  15      148.40      125.14     11.33 o
   7   5  15       15.65        9.63      6.55 o
   0   6  15      177.72      169.54      6.80 o
   1   6  15      724.43      775.02      9.12 o
   2   6  15       17.84       15.88      3.18 o
   3   6  15        2.29        1.27      2.25 o
   4   6  15       91.87       87.94      7.09 o
   5   6  15       21.22       12.97      6.32 o
   6   6  15       19.15       14.33      6.68 o
   7   6  15       15.78       14.35      7.19 o
   0   7  15      223.22      211.85     16.48 o
   1   7  15      208.98      206.45      5.09 o
   2   7  15       13.49       17.20      3.60 o
   3   7  15      158.38      160.70      6.03 o
   4   7  15       29.72       24.69      3.80 o
   5   7  15       61.05       40.06      9.91 o
   6   7  15       30.53       33.46      6.82 o
   7   7  15       12.87       18.97      6.52 o
   0   8  15       68.90       87.57      5.45 o
   1   8  15      447.34      453.46      7.18 o
   2   8  15       20.66       14.92      3.73 o
   3   8  15       78.35       79.47      4.35 o
   4   8  15        5.42        5.08      2.78 o
   5   8  15        2.50        0.00      5.37 o
   6   8  15        5.29        2.65      6.02 o
   0   9  15        9.11        7.22      5.46 o
   1   9  15       97.80       89.96      5.18 o
   2   9  15       24.54       21.18      4.04 o
   3   9  15       45.53       32.52      4.46 o
   4   9  15       95.30       99.40     11.14 o
   5   9  15        5.43        8.30      7.58 o
   6   9  15        6.29       13.25      6.98 o
   0  10  15       34.85       33.36      7.46 o
   1  10  15       21.51       26.40      5.14 o
   2  10  15       13.35       14.59      4.14 o
   3  10  15       19.02       20.28      4.38 o
   4  10  15        3.10        1.62      3.80 o
   5  10  15        6.83        4.50      7.42 o
   0  11  15       32.31       14.99      6.99 o
   1  11  15        0.41        0.00      4.33 o
   2  11  15       13.51       19.00      5.23 o
   3  11  15       17.36       21.69      4.81 o
   4  11  15       14.75       11.86      5.03 o
   0  12  15       39.82       36.82     13.39 o
   1  12  15        1.78       11.03      5.60 o
   2  12  15        3.95       19.68      8.07 o
   3  12  15        5.01       11.20      4.80 o
   0   0  16      863.95      857.33     14.04 o
   1   0  16       10.15        8.74      2.98 o
   2   0  16      102.56      116.18      5.08 o
   3   0  16       23.31       30.72      5.50 o
   4   0  16      434.96      428.84     11.17 o
   5   0  16        0.85        0.00      3.40 o
   6   0  16        3.31        5.62      3.72 o
   7   0  16       35.09       15.70     10.46 o
   8   0  16        0.05        4.15     10.62 o
   0   1  16       82.02       77.27      3.65 o
   1   1  16       80.05       87.97      2.63 o
   2   1  16       18.94       25.61      2.07 o
   3   1  16       20.04       20.75      2.61 o
   4   1  16      114.97      132.34      5.99 o
   5   1  16       84.75       84.03      4.36 o
   6   1  16       64.35       48.55      8.16 o
   7   1  16       23.50       19.80      7.80 o
   8   1  16       14.93       23.32      8.51 o
   0   2  16      126.99      147.12      4.86 o
   1   2  16       48.43       49.85      2.51 o
   2   2  16      459.15      457.96      5.58 o
   3   2  16       59.88       68.01      3.74 o
   4   2  16      154.80      149.76      5.61 o
   5   2  16      143.40      143.49      6.33 o
   6   2  16       57.77       54.48      8.31 o
   7   2  16       10.06       17.57      8.04 o
   8   2  16        2.69       19.81      7.98 o
   0   3  16       15.68       20.04      4.29 o
   1   3  16      173.51      165.45      3.71 o
   2   3  16      175.02      163.20      3.00 o
   3   3  16      101.78       97.73      4.32 o
   4   3  16       19.53       29.20      3.63 o
   5   3  16      114.66      111.49      4.90 o
   6   3  16       99.26       82.47     11.32 o
   7   3  16       14.75       13.41      4.97 o
   0   4  16       12.53        5.95      3.67 o
   1   4  16      533.61      493.53      5.72 o
   2   4  16      213.19      197.84      4.33 o
   3   4  16      101.00      100.79      4.02 o
   4   4  16       81.25       87.01      4.84 o
   5   4  16       34.47       32.34      5.36 o
   6   4  16       67.67       34.33     10.77 o
   7   4  16       10.22        3.59      3.82 o
   0   5  16       79.07       84.45      5.80 o
   1   5  16       18.24       20.74      3.42 o
   2   5  16       24.66       15.07      2.76 o
   3   5  16      129.50      121.92      5.32 o
   4   5  16       60.41       45.18      5.39 o
   5   5  16       94.06      101.02      6.57 o
   6   5  16       24.22       21.03      6.22 o
   7   5  16        1.14        0.00      5.30 o
   0   6  16      399.94      367.59      9.54 o
   1   6  16       81.26       91.29      5.00 o
   2   6  16      267.90      266.15      6.43 o
   3   6  16       18.36       15.70      4.19 o
   4   6  16      123.70      125.06      7.27 o
   5   6  16       60.99       52.11     11.84 o
   6   6  16       21.65       29.86      8.57 o
   7   6  16       10.99       12.40      7.06 o
   0   7  16      603.57      593.33     12.29 o
   1   7  16       49.01       50.24      4.35 o
   2   7  16       91.75       96.19      5.36 o
   3   7  16       68.47       60.03      3.83 o
   4   7  16        2.83        5.59      3.38 o
   5   7  16       27.66       22.94      6.75 o
   6   7  16       12.97       10.47      6.57 o
   0   8  16      183.14      180.16      9.01 o
   1   8  16      319.95      335.72      6.88 o
   2   8  16       42.52       46.34      4.77 o
   3   8  16       84.56       91.42      4.48 o
   4   8  16       17.79       13.42      3.28 o
   5   8  16       28.23       13.73      6.02 o
   6   8  16        8.75       20.73      7.42 o
   0   9  16       58.84       54.98      6.37 o
   1   9  16        1.78        1.03      3.24 o
   2   9  16       23.29       26.01      4.27 o
   3   9  16       10.59        9.27      4.01 o
   4   9  16       56.89       47.40      5.59 o
   5   9  16        3.81        3.44      5.72 o
   0  10  16      143.64      140.72     15.69 o
   1  10  16        8.26        6.63      4.10 o
   2  10  16       36.96       26.85      4.54 o
   3  10  16        4.57        3.31      4.10 o
   4  10  16        8.53        7.79      4.87 o
   0  11  16        7.34        2.90      5.15 o
   1  11  16        2.45        3.63      4.30 o
   2  11  16        2.09        5.40      4.34 o
   3  11  16        1.13        3.43      4.47 o
   0  12  16        0.46        5.52      7.50 o
   1  12  16       36.77       47.47      8.28 o
   2  12  16        0.98        7.31      5.14 o
   1   0  17        2.70        1.02      2.80 o
   2   0  17       61.09       54.42      4.54 o
   3   0  17       40.99       47.56      6.26 o
   4   0  17       25.22       17.51      5.47 o
   5   0  17        4.39        3.44      5.31 o
   6   0  17        1.10        3.49      3.92 o
   7   0  17        1.81        0.00      7.41 o
   0   1  17      429.18      438.45      7.42 o
   1   1  17      237.76      264.55      3.73 o
   2   1  17      149.78      141.92      3.11 o
   3   1  17       86.78       78.63      3.37 o
   4   1  17      222.39      214.90      9.32 o
   5   1  17        5.93        5.86      3.29 o
   6   1  17        7.03        7.34      4.91 o
   7   1  17       23.61       12.87      9.72 o
   0   2  17      950.19      943.91     10.67 o
   1   2  17      100.66      103.21      2.96 o
   2   2  17        4.30        5.18      1.75 o
   3   2  17        2.31        0.56      2.68 o
   4   2  17       87.06       70.16      4.12 o
   5   2  17       34.25       29.89      2.77 o
   6   2  17       24.67       14.38      5.37 o
   7   2  17       12.18        4.42      7.75 o
   0   3  17      944.44      925.15     11.86 o
   1   3  17      153.96      161.40      5.01 o
   2   3  17      207.12      188.11      5.38 o
   3   3  17       58.70       45.33      3.82 o
   4   3  17      182.76      166.63      5.50 o
   5   3  17        0.37        1.82      2.99 o
   6   3  17        0.61        0.46      3.36 o
   7   3  17       25.07       17.75      6.60 o
   0   4  17      702.32      713.14     14.28 o
   1   4  17       90.09       95.74      3.74 o
   2   4  17       44.27       51.02      2.72 o
   3   4  17       60.43       76.15      4.24 o
   4   4  17      217.83      191.49      6.50 o
   5   4  17        5.34        3.49      3.55 o
   6   4  17       15.78       20.29      4.35 o
   7   4  17        0.03        4.75      5.30 o
   0   5  17      395.62      396.90     10.34 o
   1   5  17       54.37       66.00      3.85 o
   2   5  17      197.92      185.50      5.38 o
   3   5  17       39.15       32.93      4.13 o
   4   5  17       34.69       28.76      5.11 o
   5   5  17       78.04       84.30     12.29 o
   6   5  17        7.81        4.82      4.35 o
   7   5  17       29.61       13.43      4.80 o
   0   6  17        3.68        8.79      5.12 o
   1   6  17      300.77      320.12      6.12 o
   2   6  17      162.87      150.87      4.82 o
   3   6  17        7.71        8.15      3.66 o
   4   6  17       51.48       46.46      4.99 o
   5   6  17        2.97        4.13      5.45 o
   6   6  17        1.35        5.84      5.19 o
   0   7  17        4.29        7.41      6.08 o
   1   7  17       64.39       69.25      5.69 o
   2   7  17      146.53      143.42      6.29 o
   3   7  17       35.92       36.13      4.02 o
   4   7  17       35.13       29.87      5.22 o
   5   7  17       21.57       29.34      8.42 o
   6   7  17       29.69       44.40     11.35 o
   0   8  17       43.17       43.58      6.16 o
   1   8  17       16.67       21.11      4.38 o
   2   8  17       68.50       57.95      5.53 o
   3   8  17       50.38       53.28      5.02 o
   4   8  17       12.23        9.23      4.08 o
   5   8  17        2.08        0.00      6.32 o
   0   9  17      126.50      131.74     11.55 o
   1   9  17       37.82       36.39      4.14 o
   2   9  17        8.44       18.75      3.78 o
   3   9  17        5.43        1.71      2.97 o
   4   9  17        3.65        1.91      3.95 o
   5   9  17        1.76        0.69      6.37 o
   0  10  17        3.43        2.08      5.34 o
   1  10  17       19.87       16.01      4.11 o
   2  10  17        9.39       10.39      4.57 o
   3  10  17       19.53       20.60      4.39 o
   4  10  17       13.26       13.28      7.60 o
   0  11  17        0.84        6.28      6.58 o
   1  11  17        8.85        5.28      4.00 o
   2  11  17        4.52       16.71      4.93 o
   3  11  17        5.71       13.87      4.94 o
   0  12  17        4.81        8.93      7.39 o
   1  12  17        3.35       11.50      5.41 o
   0   0  18       36.64       36.57      5.91 o
   1   0  18      118.57      149.33      6.33 o
   2   0  18      145.64      152.28      5.93 o
   3   0  18        9.08       15.19      6.10 o
   4   0  18      213.98      246.50     13.24 o
   5   0  18        0.34        0.00      4.56 o
   6   0  18       80.81       80.64     28.91 o
   7   0  18        1.44        0.00     10.30 o
   0   1  18      101.96      101.62      6.21 o
   1   1  18       70.81       70.35      3.47 o
   2   1  18        9.38        8.11      2.19 o
   3   1  18        0.35        1.09      2.75 o
   4   1  18      123.90      154.95     11.69 o
   5   1  18       20.03       14.04      5.40 o
   6   1  18       23.50       14.78      5.29 o
   7   1  18        9.47        2.45      6.23 o
   0   2  18        2.84        6.63      3.99 o
   1   2  18      253.21      260.41      4.43 o
   2   2  18       32.59       35.13      2.09 o
   3   2  18      176.21      166.02      5.44 o
   4   2  18       95.94       97.70      4.39 o
   5   2  18        9.16       10.98      5.61 o
   6   2  18        7.82        2.16      4.73 o
   7   2  18        2.49        2.77      9.10 o
   0   3  18      706.54      658.86     10.50 o
   1   3  18      275.15      325.26      5.57 o
   2   3  18      198.50      187.86      4.07 o
   3   3  18       74.18       65.03      4.25 o
   4   3  18      202.09      197.82      5.68 o
   5   3  18       13.66        8.07      3.67 o
   6   3  18        9.71        6.19      4.38 o
   7   3  18        0.60        0.00      4.91 o
   0   4  18      216.59      236.26      6.91 o
   1   4  18      261.43      272.52      5.33 o
   2   4  18      126.92      146.35      4.06 o
   3   4  18       68.12       67.22      4.55 o
   4   4  18       99.73      107.32      5.54 o
   5   4  18        9.02        6.05      3.88 o
   6   4  18       31.88       22.64      5.69 o
   7   4  18        8.55        2.56      5.25 o
   0   5  18       94.24      120.72      6.22 o
   1   5  18      380.46      389.54      6.93 o
   2   5  18       19.56       30.19      2.73 o
   3   5  18      252.41      260.39      5.78 o
   4   5  18       36.57       36.20      5.08 o
   5   5  18       23.91       13.20      4.93 o
   6   5  18        2.55        3.98      4.10 o
   0   6  18      142.70      136.90      8.31 o
   1   6  18       96.94      114.52      5.16 o
   2   6  18        4.47        5.72      2.88 o
   3   6  18      244.75      265.38      7.78 o
   4   6  18       27.42       23.69      5.64 o
   5   6  18       33.92       11.30      5.15 o
   6   6  18        1.27       10.25      5.19 o
   0   7  18       32.25       40.52      6.64 o
   1   7  18      258.87      261.85      6.00 o
   2   7  18      191.99      193.77      8.57 o
   3   7  18       14.10       14.97      4.81 o
   4   7  18       22.08       10.43      3.38 o
   5   7  18        3.61        0.00      6.60 o
   6   7  18        3.97        6.09      7.49 o
   0   8  18       78.45       95.77     11.15 o
   1   8  18      128.77      141.90      6.54 o
   2   8  18       18.29       18.90      4.31 o
   3   8  18        0.31        1.17      3.12 o
   4   8  18        4.69        3.04      4.05 o
   5   8  18        6.44       12.38      7.74 o
   0   9  18        0.15        3.82      6.28 o
   1   9  18       78.91       81.02     10.34 o
   2   9  18       15.75       21.59      5.81 o
   3   9  18       28.96       17.37      5.73 o
   4   9  18       10.50        8.84      6.30 o
   0  10  18        0.71        7.37      5.90 o
   1  10  18       13.93       10.72      4.10 o
   2  10  18        7.51       10.05      3.82 o
   3  10  18        6.22        7.27      5.62 o
   4  10  18       15.42       19.43      7.37 o
   0  11  18       40.74       33.04      7.75 o
   1  11  18       34.21       25.70      6.96 o
   2  11  18        3.01        7.29      5.17 o
   1   0  19      515.14      502.79      9.95 o
   2   0  19      249.49      279.15      7.62 o
   3   0  19       69.43      123.15     10.67 o
   4   0  19       10.17        8.77      5.78 o
   5   0  19      231.78      236.18     27.59 o
   6   0  19       33.61        5.94      9.46 o
   7   0  19        0.43        0.00      8.42 o
   0   1  19      280.47      306.60      8.82 o
   1   1  19       60.98       66.36      3.66 o
   2   1  19      153.31      170.58      3.61 o
   3   1  19       80.15       76.35      4.39 o
   4   1  19      117.59      123.28      5.48 o
   5   1  19       41.40       38.09      5.48 o
   6   1  19       45.42       29.00      9.53 o
   7   1  19       68.54       27.72     14.93 o
   0   2  19      789.25      813.57     10.91 o
   1   2  19      126.46      143.50      4.11 o
   2   2  19      165.26      175.98      4.34 o
   3   2  19       18.47       11.90      3.51 o
   4   2  19      145.09      134.08      5.35 o
   5   2  19       66.26       76.44     11.04 o
   6   2  19        6.29        4.59      5.20 o
   7   2  19       12.25       14.88      8.26 o
   0   3  19     1184.24     1204.83     14.85 o
   1   3  19        6.17        9.40      3.14 o
   2   3  19       52.56       54.03      2.74 o
   3   3  19      386.21      375.31      7.06 o
   4   3  19       90.32       89.05      4.73 o
   5   3  19       21.55       18.41      4.46 o
   6   3  19       18.25       10.64      5.88 o
   7   3  19        4.00       12.79     10.53 o
   0   4  19        7.03        4.05      4.07 o
   1   4  19      284.40      288.12      5.75 o
   2   4  19       89.90       86.26      3.36 o
   3   4  19      112.99      117.64      5.99 o
   4   4  19      172.55      168.59      6.33 o
   5   4  19        4.06        0.58      3.67 o
   6   4  19        4.49        2.45      4.06 o
   0   5  19      140.52      135.37      7.29 o
   1   5  19      165.27      166.48      5.23 o
   2   5  19       40.42       34.93      2.85 o
   3   5  19       16.71       26.47      4.53 o
   4   5  19      109.63      101.82     11.08 o
   5   5  19       13.75        9.11      4.79 o
   6   5  19       12.18       10.61      4.96 o
   0   6  19      137.48      131.29      7.72 o
   1   6  19        3.99        3.97      3.16 o
   2   6  19        1.53        4.06      2.67 o
   3   6  19       36.41       35.55      5.70 o
   4   6  19       15.11        9.40      4.64 o
   5   6  19        7.23        7.23      4.71 o
   6   6  19        2.06        3.04      4.75 o
   0   7  19      141.98      146.03      7.78 o
   1   7  19       50.51       53.91      5.83 o
   2   7  19        5.41        2.92      3.51 o
   3   7  19       11.78       16.58      5.03 o
   4   7  19        3.77        8.28      3.55 o
   5   7  19        2.84        4.90      5.55 o
   0   8  19       27.94       23.77      6.82 o
   1   8  19       28.50       23.20      4.55 o
   2   8  19       24.99       19.59      5.17 o
   3   8  19       15.12       12.98      3.83 o
   4   8  19       13.06       30.55     11.89 o
   5   8  19        2.12        5.82      5.79 o
   0   9  19        3.00        5.82      7.29 o
   1   9  19       29.15       21.08      5.49 o
   2   9  19        8.85        7.29      4.26 o
   3   9  19       16.95       23.39      7.33 o
   4   9  19        8.42        8.51      6.65 o
   0  10  19       45.91       15.29      9.66 o
   1  10  19        7.26        8.22      5.09 o
   2  10  19       14.68       24.82      5.00 o
   3  10  19        2.40       12.19      5.07 o
   0  11  19        7.97        4.65      7.90 o
   1  11  19        2.89       10.27      4.75 o
   0   0  20     1014.79      979.17     18.01 o
   1   0  20      212.76      196.22      7.06 o
   2   0  20       38.02       41.14      5.51 o
   3   0  20       36.08       21.52      6.10 o
   4   0  20       40.89       44.18      8.02 o
   5   0  20        2.59        0.21      5.08 o
   6   0  20        0.10        0.00      7.44 o
   0   1  20      176.28      188.54      5.98 o
   1   1  20       32.43       27.62      2.72 o
   2   1  20       86.43       81.27      3.28 o
   3   1  20      211.25      238.06      5.66 o
   4   1  20      193.45      194.42      7.37 o
   5   1  20        9.20        0.00      4.28 o
   6   1  20        7.06        3.29      6.45 o
   0   2  20      430.04      446.32      8.70 o
   1   2  20        6.50        4.79      2.82 o
   2   2  20       16.21       15.30      2.24 o
   3   2  20        6.93        9.51      3.45 o
   4   2  20       14.76       15.03      3.05 o
   5   2  20        3.82        2.75      4.87 o
   6   2  20        6.39        6.26      5.85 o
   0   3  20        0.73        5.24      4.24 o
   1   3  20       25.98       25.79      3.16 o
   2   3  20       31.41       26.49      2.59 o
   3   3  20       64.19       65.96      4.85 o
   4   3  20       17.21       15.54      4.52 o
   5   3  20       15.55        6.69      3.45 o
   6   3  20       19.18       12.81      6.04 o
   0   4  20       15.82       13.57      4.70 o
   1   4  20      153.29      164.95      4.42 o
   2   4  20      112.86      116.04      4.18 o
   3   4  20      149.68      159.33      8.34 o
   4   4  20       22.62       20.78      4.75 o
   5   4  20        5.48        3.14      4.32 o
   6   4  20        7.87        1.11      5.86 o
   0   5  20        3.46        0.34      4.40 o
   1   5  20       91.86      104.67      4.44 o
   2   5  20       22.95       17.55      2.84 o
   3   5  20       63.22       60.42      4.45 o
   4   5  20       36.56       19.74      5.19 o
   5   5  20        4.84        2.26      4.77 o
   6   5  20        6.51        4.13      7.68 o
   0   6  20       25.91       20.20      5.44 o
   1   6  20        8.82        7.09      3.62 o
   2   6  20       56.85       69.99      3.99 o
   3   6  20       14.62       14.88      4.70 o
   4   6  20       13.64       14.36      5.51 o
   5   6  20       22.12       23.28      6.34 o
   0   7  20       19.33       19.06      8.01 o
   1   7  20       43.82       42.64      4.65 o
   2   7  20        6.13        4.37      3.23 o
   3   7  20       48.47       46.34      5.63 o
   4   7  20       11.53       13.44      6.74 o
   5   7  20        1.66        2.49      5.40 o
   0   8  20        0.90        3.84      6.16 o
   1   8  20       11.25        3.76      5.31 o
   2   8  20        2.13        1.99      4.24 o
   3   8  20       17.89       12.30      5.81 o
   4   8  20        9.04       10.24      6.05 o
   0   9  20        0.47        5.34      6.49 o
   1   9  20       36.41       30.24      5.68 o
   2   9  20        0.46        4.85      4.57 o
   3   9  20        3.50        6.70      4.98 o
   0  10  20        0.01        0.00      7.63 o
   1  10  20       11.57        9.36      5.30 o
   2  10  20       12.18       14.46      5.30 o
   1   0  21       29.28       29.70      5.32 o
   2   0  21       10.53        7.11      2.65 o
   3   0  21      163.99      169.97     10.45 o
   4   0  21       63.39       79.44      8.31 o
   5   0  21       96.95       66.85     29.89 o
   6   0  21       20.25        7.70     10.07 o
   0   1  21        5.53        7.29      3.97 o
   1   1  21      343.00      370.48      5.09 o
   2   1  21       69.43       76.20      3.61 o
   3   1  21       56.70       58.30      3.98 o
   4   1  21        3.29        4.79      4.15 o
   5   1  21        7.66        2.32      5.27 o
   6   1  21        2.47        3.57      7.09 o
   0   2  21        0.55        0.00      3.99 o
   1   2  21        1.50        1.20      2.48 o
   2   2  21       55.47       62.84      3.17 o
   3   2  21       66.53       62.58      4.12 o
   4   2  21        2.08        0.00      3.18 o
   5   2  21       11.12        4.10      5.36 o
   6   2  21        3.22        1.03      5.15 o
   0   3  21       96.10      122.70      6.75 o
   1   3  21      147.78      149.57      5.01 o
   2   3  21        9.32        8.80      2.27 o
   3   3  21       17.53       23.50      4.98 o
   4   3  21       16.86       16.02      4.24 o
   5   3  21       10.23        0.42      4.99 o
   6   3  21        5.22        1.96      5.93 o
   0   4  21       72.04       71.06      6.07 o
   1   4  21       46.93       46.18      3.85 o
   2   4  21       57.12       54.87      2.78 o
   3   4  21       47.53       40.69      4.76 o
   4   4  21        1.49        4.67      3.71 o
   5   4  21       46.05       19.62      8.75 o
   6   4  21       45.08       44.86     17.93 o
   0   5  21       87.24      101.78      6.58 o
   1   5  21      148.65      168.75      5.42 o
   2   5  21       16.26       17.28      2.71 o
   3   5  21        5.86        5.71      4.10 o
   4   5  21       28.12       22.53      5.42 o
   5   5  21       20.59       10.44      5.48 o
   0   6  21       68.92       67.26      7.37 o
   1   6  21       41.92       33.62      4.20 o
   2   6  21       42.46       37.75      3.10 o
   3   6  21       41.96       29.41      5.77 o
   4   6  21       12.96       16.25      6.54 o
   5   6  21        2.78        1.71      4.83 o
   0   7  21       52.21       39.88      6.97 o
   1   7  21        7.12        6.91      4.56 o
   2   7  21       30.46       23.94      3.80 o
   3   7  21        3.63        7.50      5.56 o
   4   7  21        9.37       10.55      5.74 o
   0   8  21        4.60        0.00      6.02 o
   1   8  21       18.38       13.44      4.78 o
   2   8  21        6.28        2.68      3.69 o
   3   8  21        7.77        8.29      6.77 o
   4   8  21        7.54        9.60      6.15 o
   0   9  21        0.07        7.13      7.03 o
   1   9  21       34.29       34.18      8.21 o
   2   9  21       10.03       11.69      5.07 o
   3   9  21        3.77        7.62      5.70 o
   0  10  21       12.44       23.25     12.17 o
   1  10  21        8.51       18.51      5.80 o
   0   0  22      531.06      534.75     23.67 o
   1   0  22       98.49      105.51     11.17 o
   2   0  22        0.04        0.00      3.53 o
   3   0  22       49.37       59.38      9.11 o
   4   0  22       82.35       76.73      8.53 o
   5   0  22        0.00        0.00      5.41 o
   6   0  22       17.21        9.53      9.25 o
   0   1  22      518.82      531.76      9.96 o
   1   1  22       81.80       84.90      3.99 o
   2   1  22       31.25       24.29      2.95 o
   3   1  22       22.43       23.45      3.85 o
   4   1  22       94.72       88.11      9.60 o
   5   1  22        5.53       13.43      6.41 o
   6   1  22        0.48        1.52      8.85 o
   0   2  22       58.03       69.22      6.42 o
   1   2  22        3.52        3.25      3.43 o
   2   2  22      195.82      201.92      6.52 o
   3   2  22       25.30       28.02      4.42 o
   4   2  22       59.72       58.65      7.87 o
   5   2  22        3.96        5.75      5.52 o
   6   2  22        8.01        6.68      7.14 o
   0   3  22      247.08      244.26      7.49 o
   1   3  22      109.72      115.91      4.27 o
   2   3  22       19.21       15.86      2.20 o
   3   3  22        9.25       15.46      4.24 o
   4   3  22        4.10        2.86      3.72 o
   5   3  22       13.97       11.87      5.49 o
   0   4  22        0.90        3.38      4.34 o
   1   4  22       17.31       16.87      3.65 o
   2   4  22       11.16        6.48      2.12 o
   3   4  22       44.93       39.49      5.03 o
   4   4  22        8.81        5.78      4.49 o
   5   4  22       31.23       17.10      9.71 o
   0   5  22       22.34       27.21      5.33 o
   1   5  22        4.04        2.31      3.39 o
   2   5  22       13.83       11.31      2.68 o
   3   5  22       14.66       13.29      3.91 o
   4   5  22        0.97        0.19      3.76 o
   5   5  22       26.11       11.68      8.79 o
   0   6  22        8.14        8.80      6.47 o
   1   6  22        4.06        0.23      3.49 o
   2   6  22       27.83       27.71      4.01 o
   3   6  22       32.54       26.82      5.35 o
   4   6  22        4.35        3.58      4.45 o
   0   7  22        0.48        3.02      6.06 o
   1   7  22        0.85        0.00      3.43 o
   2   7  22        1.83        4.66      3.45 o
   3   7  22        4.02       14.44      6.07 o
   4   7  22       13.65       15.91      7.43 o
   0   8  22        8.48       17.17      6.07 o
   1   8  22        2.86       11.09      4.88 o
   2   8  22        6.40        9.04      5.28 o
   3   8  22        9.66       22.44      8.39 o
   0   9  22       20.49       16.62      9.87 o
   1   9  22       31.99       20.66      5.99 o
   1   0  23       48.07       43.10      6.86 o
   2   0  23        0.28        0.00      3.00 o
   3   0  23       37.89       48.28     12.14 o
   4   0  23        0.01        3.25      6.83 o
   5   0  23        4.12        3.09      6.18 o
   0   1  23       11.49       14.64      4.76 o
   1   1  23       50.84       39.58      3.80 o
   2   1  23       42.41       45.75      3.29 o
   3   1  23       33.76       27.17      4.04 o
   4   1  23       10.59       22.01      5.31 o
   5   1  23        1.42        7.71      5.41 o
   0   2  23      176.45      164.99      7.31 o
   1   2  23       48.56       50.02      3.80 o
   2   2  23       13.99       15.87      2.65 o
   3   2  23        0.46        0.28      3.68 o
   4   2  23        1.22       14.77      5.96 o
   5   2  23        4.86        4.70      5.83 o
   0   3  23       33.96       35.40      5.18 o
   1   3  23       23.62       23.45      3.51 o
   2   3  23       49.66       46.81      4.68 o
   3   3  23        8.86        5.11      4.38 o
   4   3  23       39.26       30.41      8.32 o
   5   3  23        5.81        6.67      7.02 o
   0   4  23        1.46        0.12      4.66 o
   1   4  23        9.75        8.23      3.33 o
   2   4  23        5.54        0.17      3.79 o
   3   4  23       14.35       12.33      4.57 o
   4   4  23       16.94       16.21      4.36 o
   5   4  23        2.90        5.38      6.25 o
   0   5  23       10.96       16.40      5.65 o
   1   5  23       15.01       13.06      3.89 o
   2   5  23        0.76        4.24      4.30 o
   3   5  23       19.22       12.82      4.21 o
   4   5  23        7.95        8.98      5.16 o
   0   6  23        2.95        0.00      4.89 o
   1   6  23       21.67       21.38      4.46 o
   2   6  23       22.33       25.39      6.49 o
   3   6  23        5.08        5.28      4.75 o
   4   6  23        5.65        4.50      4.89 o
   0   7  23        2.94        0.87      5.54 o
   1   7  23       14.42       11.11      4.20 o
   2   7  23        2.96        9.57      4.96 o
   3   7  23       36.81       33.48      6.98 o
   0   8  23       24.15       25.07      7.46 o
   1   8  23       17.73       12.81      4.39 o
   2   8  23        8.47       11.96      6.20 o
   0   0  24       30.90       10.94     10.12 o
   1   0  24        2.91        9.06      3.45 o
   2   0  24        6.54        4.28      4.19 o
   3   0  24        0.95        5.93      5.97 o
   4   0  24       29.22       32.23     10.38 o
   5   0  24        2.53        0.00     10.45 o
   0   1  24        0.98        5.61      4.61 o
   1   1  24       10.10        9.01      3.22 o
   2   1  24       12.95        9.35      3.03 o
   3   1  24        4.14        1.78      2.75 o
   4   1  24       17.84       20.48      6.62 o
   5   1  24       12.02        8.96      5.98 o
   0   2  24       49.62       55.82      6.44 o
   1   2  24       30.11       29.78      3.82 o
   2   2  24       16.46       11.39      3.18 o
   3   2  24       12.62       15.52      4.42 o
   4   2  24        4.27       26.05      6.46 o
   0   3  24        5.60        2.70      5.58 o
   1   3  24        1.24        3.98      3.36 o
   2   3  24        0.46        4.86      3.66 o
   3   3  24       28.87       30.34      5.06 o
   4   3  24        3.87       19.71      6.82 o
   0   4  24       31.92       31.17      5.42 o
   1   4  24       29.42       21.36      3.68 o
   2   4  24        3.87        4.01      3.68 o
   3   4  24       24.23       31.79      6.27 o
   4   4  24       13.36       30.77      9.27 o
   0   5  24        0.89        5.45      5.35 o
   1   5  24        6.99        9.20      4.08 o
   2   5  24       46.81       49.51      5.51 o
   3   5  24        1.49        3.50      4.41 o
   0   6  24      127.77      154.27     11.51 o
   1   6  24        0.34        2.12      3.39 o
   2   6  24       24.98       33.57      5.72 o
   3   6  24       11.36       11.35      4.60 o
   0   7  24        1.91        3.24      5.85 o
   1   7  24       45.77       64.89      6.91 o
   2   7  24        6.90       12.00      5.22 o
   1   0  25        1.37        5.29      3.83 o
   2   0  25        0.64        2.41      3.66 o
   3   0  25       25.63       35.56     12.86 o
   4   0  25        0.24       11.37      6.22 o
   0   1  25       27.71       34.46      5.66 o
   1   1  25       26.59       23.10      3.97 o
   2   1  25       22.71       26.12      4.02 o
   3   1  25        2.42        5.75      4.85 o
   4   1  25        1.62       18.41      7.22 o
   0   2  25       34.75       33.45      6.34 o
   1   2  25        0.39        2.09      3.12 o
   2   2  25        2.71        3.61      4.90 o
   3   2  25        2.10       10.79      5.88 o
   4   2  25       25.28       35.19      7.90 o
   0   3  25        0.01        0.00      5.10 o
   1   3  25       19.89       22.30      4.09 o
   2   3  25        2.41        3.22      5.41 o
   3   3  25       12.10       22.80      7.95 o
   4   3  25        5.95       12.48      7.68 o
   0   4  25        9.81       14.76      4.98 o
   1   4  25       33.32       36.86      4.13 o
   2   4  25        3.69        3.78      4.14 o
   3   4  25        1.06        0.00      5.29 o
   0   5  25        0.16        3.34      6.03 o
   1   5  25        7.40        6.97      3.48 o
   2   5  25       16.25       20.37      5.09 o
   3   5  25       12.32       17.03      5.73 o
   0   6  25       28.76       24.60      6.75 o
   1   6  25       33.94       40.41      5.99 o
   2   6  25        5.35        5.94      4.63 o
   0   0  26        3.20       12.68      5.71 o
   1   0  26        4.85        6.65      4.16 o
   2   0  26       29.75       31.13      8.59 o
   3   0  26        2.60       12.10      7.16 o
   0   1  26        2.63        6.53      4.74 o
   1   1  26        9.61       13.72      4.12 o
   2   1  26        2.31        5.27      2.97 o
   3   1  26        4.41        7.70      5.38 o
   0   2  26        1.82        5.48      5.13 o
   1   2  26        0.06        1.09      3.47 o
   2   2  26       21.70       19.47      6.49 o
   3   2  26        2.14        5.50      5.84 o
   0   3  26        0.61        3.93      7.04 o
   1   3  26       45.80       44.47      4.92 o
   2   3  26       19.04       29.05      6.42 o
   3   3  26        8.74        3.64      7.29 o
   0   4  26        0.44        1.11      5.05 o
   1   4  26       18.20       19.46      5.07 o
   2   4  26        2.39        3.33      3.94 o
   0   5  26        8.82       10.98      5.40 o
   1   5  26       13.11       25.62      5.35 o
   1   0  27        9.55        9.39      5.61 o
   2   0  27       28.33       24.99      7.01 o
   0   1  27        4.46       13.95      5.02 o
   1   1  27       10.52       10.51      3.31 o
   2   1  27       15.05       20.67      5.99 o
   0   2  27       35.88       46.49      6.40 o
   1   2  27        3.99       12.50      5.50 o
   2   2  27        2.77       11.35      9.06 o
   0   3  27        0.51        3.50      5.82 o
   1   3  27        1.66       10.21      5.10 o
 
